# Supplementary material for: 3-Meth­oxy­carbonyl-1-methyl­pyrazinium tetra­chlorido(pyrazine-2-carboxyl­ato-κ2 N 1,O)stannate(IV)
Source: Acta Crystallogr Sect E Struct Rep Online. 2011 Jan 22;67(Pt 2):m238. doi: 10.1107/S1600536811001929 (PMC3051442; doi:10.1107/S1600536811001929)
Supplement: Supplementary file 2 [file e-67-0m238-Isup2.hkl]

# 
# h,k,l, Fc-squared, Fo-squared, sigma(Fo-squared) and status flag 
# 
data_I
_shelx_title '  P21/n' 
_shelx_refln_list_code          4 
_shelx_F_calc_maximum      299.81 
_exptl_crystal_F_000      1048.00 
_reflns_d_resolution_high  0.7698 
 
loop_ 
 _symmetry_equiv_pos_as_xyz 
 'x, y, z' 
 '-x+1/2, y+1/2, -z+1/2' 
 '-x, -y, -z' 
 'x-1/2, -y-1/2, z-1/2' 
 
_cell_length_a     7.0655 
_cell_length_b    26.7603 
_cell_length_c     9.5220 
_cell_angle_alpha  90.000 
_cell_angle_beta   94.554 
_cell_angle_gamma  90.000 
 
_shelx_F_squared_multiplier     1.000 
 
loop_ 
 _refln_index_h 
 _refln_index_k 
 _refln_index_l 
 _refln_F_squared_calc 
 _refln_F_squared_meas 
 _refln_F_squared_sigma 
 _refln_observed_status 
   2   0   0     5385.50     5361.91    115.48 o 
   4   0   0    21225.37    21702.06    412.15 o 
   6   0   0     2028.86     2015.31     68.05 o 
   8   0   0    12244.97    12325.40    368.42 o 
   1   1   0    10898.00    10996.85    145.39 o 
   2   1   0     3827.81     3713.14     65.57 o 
   3   1   0       23.37       14.47      5.72 o 
   4   1   0       72.87      109.08     13.81 o 
   5   1   0     4170.99     4266.68     64.58 o 
   6   1   0       80.19       65.02     11.09 o 
   7   1   0        4.94        3.82      8.57 o 
   8   1   0     2315.80     2376.51    102.10 o 
   9   1   0     1449.30     1280.47     79.85 o 
   1   2   0    11265.95    11626.80    162.06 o 
   2   2   0    17597.18    17322.22    160.58 o 
   3   2   0     2921.73     2731.28     43.57 o 
   4   2   0     8162.62     8179.45    137.95 o 
   5   2   0       33.58       26.64      7.00 o 
   6   2   0      376.03      383.73     31.68 o 
   7   2   0     1674.88     1863.06     67.17 o 
   8   2   0     2387.17     2413.30    103.23 o 
   9   2   0      186.62      124.19     36.27 o 
   1   3   0    14565.68    14550.42    269.83 o 
   2   3   0    10486.10    10510.80    104.36 o 
   3   3   0     2964.25     2935.74     43.92 o 
   4   3   0     5191.29     5466.30     76.21 o 
   5   3   0     6131.23     5968.72     87.39 o 
   6   3   0      349.15      318.51     22.74 o 
   7   3   0      462.22      436.36     25.88 o 
   8   3   0      131.02       90.45     29.76 o 
   9   3   0     3647.95     3375.81    129.37 o 
   0   4   0    52655.59    47039.89    799.89 o 
   1   4   0    19604.38    18713.66    343.08 o 
   2   4   0     2844.71     2860.19     41.55 o 
   3   4   0    30609.38    31057.57    282.61 o 
   4   4   0     7413.78     7618.66    111.09 o 
   5   4   0     1362.72     1325.27     52.31 o 
   6   4   0     4157.61     4187.71    107.30 o 
   7   4   0     3811.65     3978.24     82.71 o 
   8   4   0      501.43      403.99     45.76 o 
   9   4   0      281.07      234.45     47.19 o 
   1   5   0       17.89       23.64      8.85 o 
   2   5   0    12945.76    12836.73    130.00 o 
   3   5   0     1906.84     1834.93     40.47 o 
   4   5   0     5163.20     5282.74     78.62 o 
   5   5   0       10.79       32.07      8.09 o 
   6   5   0     5970.17     6131.96    237.95 o 
   7   5   0      928.73     1066.42     57.57 o 
   8   5   0     3121.43     3299.88    168.50 o 
   9   5   0      106.61       54.90     22.78 o 
   0   6   0    11184.96    10515.86    214.98 o 
   1   6   0     3837.22     3813.00    102.90 o 
   2   6   0     2418.09     2421.40     44.93 o 
   3   6   0     1388.29     1474.41     32.46 o 
   4   6   0    34280.38    34422.30    375.46 o 
   5   6   0       15.58       57.06     14.19 o 
   6   6   0     2176.16     2170.18     77.98 o 
   7   6   0     1457.96     1393.14     66.49 o 
   8   6   0     3261.64     3162.53    107.94 o 
   9   6   0       17.24       28.53     22.10 o 
   1   7   0     1390.36     1237.63     54.03 o 
   2   7   0      268.08      264.25     19.33 o 
   3   7   0    10874.98    11228.15    126.12 o 
   4   7   0     1295.03     1290.85     37.59 o 
   5   7   0    24971.34    24406.71    579.60 o 
   6   7   0      219.38      236.84     27.49 o 
   7   7   0      655.79      636.80     45.16 o 
   8   7   0      694.99      644.86     48.68 o 
   0   8   0    33861.22    32345.62    589.35 o 
   1   8   0      317.78      507.35     35.51 o 
   2   8   0       88.34       60.20     18.73 o 
   3   8   0    18506.38    18541.30    143.59 o 
   4   8   0     6573.30     6525.33    102.36 o 
   5   8   0       76.81       94.02     12.78 o 
   6   8   0      215.85      206.24     47.54 o 
   7   8   0     5769.98     6058.51    153.19 o 
   8   8   0      458.10      425.80     41.77 o 
   1   9   0     5823.28     5635.39    105.57 o 
   2   9   0    17244.11    17348.64    208.34 o 
   3   9   0     8877.35     8802.69     89.33 o 
   4   9   0     3192.43     3181.16     65.31 o 
   5   9   0    14590.60    14517.94    192.59 o 
   6   9   0     8832.70     8762.15    155.13 o 
   7   9   0        0.92       -3.56     11.89 o 
   8   9   0      350.50      237.20     32.28 o 
   0  10   0     2616.41     2506.17     91.06 o 
   1  10   0     3148.61     3272.88    118.24 o 
   2  10   0     1367.79     1340.62     39.90 o 
   3  10   0      841.09      831.99     30.36 o 
   4  10   0     8933.19     9017.48    132.41 o 
   5  10   0       20.41       29.88     10.05 o 
   6  10   0     2165.95     2089.91     85.61 o 
   7  10   0        7.66        3.19     31.13 o 
   8  10   0     1058.09      999.51     63.22 o 
   1  11   0        2.38       18.27      9.07 o 
   2  11   0    27638.39    27898.22    304.72 o 
   3  11   0     5510.85     5525.28    123.60 o 
   4  11   0     1403.70     1445.52     39.03 o 
   5  11   0     1066.11     1011.07     37.33 o 
   6  11   0     6422.14     6252.96    159.13 o 
   7  11   0      369.85      336.18     51.08 o 
   8  11   0     2052.81     2079.98     98.05 o 
   0  12   0    11353.75    11331.11    264.24 o 
   1  12   0     6265.12     6244.38    124.05 o 
   2  12   0     2356.48     2406.61     59.12 o 
   3  12   0     5120.63     5335.20    119.96 o 
   4  12   0     2512.93     2585.53     69.41 o 
   5  12   0        6.21       22.31      8.01 o 
   6  12   0     2077.04     2007.92     56.07 o 
   7  12   0     4610.86     4735.69    139.41 o 
   8  12   0       69.90      112.18     26.49 o 
   1  13   0    30081.01    30394.24    419.76 o 
   2  13   0       63.25       90.88     15.88 o 
   3  13   0     2233.04     2331.16     75.33 o 
   4  13   0      270.88      268.51     16.57 o 
   5  13   0     3821.18     3757.87     94.01 o 
   6  13   0     1444.42     1552.74     75.42 o 
   7  13   0      127.41       86.92     22.01 o 
   8  13   0      622.50      614.08     51.42 o 
   0  14   0    10797.08    10316.10    257.16 o 
   1  14   0     4032.88     4139.71    100.87 o 
   2  14   0      339.36      370.36     29.03 o 
   3  14   0     9285.01     9858.25    155.12 o 
   4  14   0     1451.77     1359.71     36.83 o 
   5  14   0     2809.97     2640.13     67.27 o 
   6  14   0       10.58       18.86     28.12 o 
   7  14   0     1741.62     1721.49     69.15 o 
   8  14   0      501.28      468.80     46.00 o 
   1  15   0    13789.72    13714.77    230.07 o 
   2  15   0    15625.59    15771.99    543.79 o 
   3  15   0     3432.92     3606.13     84.58 o 
   4  15   0       67.78       55.37     12.67 o 
   5  15   0     3449.73     3313.07    100.46 o 
   6  15   0      546.12      499.31     43.75 o 
   7  15   0      364.20      370.46     44.77 o 
   8  15   0     4288.91     3686.82    132.40 o 
   0  16   0    13935.75    13537.17    325.80 o 
   1  16   0     5333.96     5210.44    122.26 o 
   2  16   0     1100.47      999.37     41.64 o 
   3  16   0     2745.43     2758.74     74.16 o 
   4  16   0      802.66      818.62     48.34 o 
   5  16   0     1701.77     1817.75     87.28 o 
   6  16   0      580.80      600.96     48.76 o 
   7  16   0      412.46      474.79     47.81 o 
   8  16   0     1072.83      989.85     68.11 o 
   1  17   0     2502.40     2603.67     68.75 o 
   2  17   0     7902.18     7870.07    137.29 o 
   3  17   0      720.85      764.82     78.22 o 
   4  17   0     2440.73     2367.38     66.14 o 
   5  17   0      342.71      342.60     36.05 o 
   6  17   0     1348.04     1404.21     75.53 o 
   7  17   0      113.62      117.03     27.83 o 
   0  18   0       23.48       39.26     21.89 o 
   1  18   0     7450.50     7018.00    110.56 o 
   2  18   0     4679.05     4602.22    100.79 o 
   3  18   0    17912.66    18102.02    431.15 o 
   4  18   0     2558.33     2462.18    216.00 o 
   5  18   0     3975.25     3961.95    135.98 o 
   6  18   0      208.35      281.20     37.09 o 
   7  18   0     5497.65     5417.70    352.55 o 
   1  19   0     3635.44     3578.92     75.66 o 
   2  19   0     1353.47     1188.04     83.30 o 
   3  19   0      155.55      104.95     30.81 o 
   4  19   0      747.12      620.44     66.67 o 
   5  19   0     5015.64     5119.31    145.62 o 
   6  19   0       99.93      172.29     56.06 o 
   7  19   0      171.95      140.11     31.70 o 
   0  20   0      230.13      142.02     31.23 o 
   1  20   0      826.79      826.20     49.57 o 
   2  20   0      232.04      297.43     45.70 o 
   3  20   0     3852.33     3655.85    160.44 o 
   4  20   0     9659.63     9747.73    297.62 o 
   5  20   0      465.69      501.29     50.15 o 
   6  20   0     1788.76     1789.40    111.78 o 
   7  20   0     3320.72     3105.21    124.84 o 
   1  21   0     1247.18     1238.82     81.30 o 
   2  21   0     6891.35     7015.43    234.97 o 
   3  21   0     1494.63     1492.21    101.44 o 
   4  21   0     2456.04     2390.91    135.22 o 
   5  21   0        1.52       15.37     17.20 o 
   6  21   0     5608.49     5773.99    168.77 o 
   7  21   0       29.14       42.55     26.63 o 
   0  22   0     2832.36     2706.14    136.53 o 
   1  22   0        2.71        6.62     12.58 o 
   2  22   0      178.68      232.11     43.73 o 
   3  22   0     4590.70     4686.44    193.36 o 
   4  22   0     6117.87     5947.12    229.14 o 
   5  22   0      384.15      437.55     45.58 o 
   6  22   0     1907.86     1901.06     93.74 o 
   7  22   0     1126.23     1110.75     76.45 o 
   1  23   0      305.19      390.61     38.47 o 
   2  23   0      166.38      148.30     35.84 o 
   3  23   0      277.37      290.59     50.65 o 
   4  23   0      492.93      561.54     69.19 o 
   5  23   0     7493.14     7624.96    194.51 o 
   6  23   0      170.34      169.54     31.98 o 
   0  24   0      244.67      255.86     45.55 o 
   1  24   0     6719.87     6596.05    168.14 o 
   2  24   0      633.91      677.94     71.50 o 
   3  24   0     8064.77     8604.53    286.39 o 
   4  24   0      100.26      104.24     38.06 o 
   5  24   0     1769.82     1934.66     92.53 o 
   6  24   0       72.80        6.62     17.55 o 
   1  25   0      228.96      256.31     33.38 o 
   2  25   0     2883.57     2948.75    155.12 o 
   3  25   0     1086.49     1227.56    101.16 o 
   4  25   0      304.26      301.66     54.61 o 
   5  25   0      742.96      731.73     57.73 o 
   6  25   0     2299.95     2168.21    105.05 o 
   0  26   0     2991.31     2711.31    150.63 o 
   1  26   0     4219.26     4314.70    256.85 o 
   2  26   0      305.09      361.28     58.77 o 
   3  26   0      972.07      957.77     89.23 o 
   4  26   0     1464.11     1356.20    110.26 o 
   5  26   0      220.89      202.54     34.46 o 
   6  26   0     1653.62     1405.41    147.34 o 
   1  27   0     5985.12     6145.88    239.30 o 
   2  27   0    10320.24    10876.04    344.78 o 
   3  27   0      275.74      300.09     55.15 o 
   4  27   0      113.08      107.55     33.52 o 
   5  27   0      496.94      526.88     50.72 o 
   0  28   0     1274.40     1300.31    106.93 o 
   1  28   0     1465.11     1564.80    116.96 o 
   2  28   0      439.75      469.12     67.07 o 
   3  28   0     1089.90     1181.62    105.19 o 
   4  28   0      576.94      609.32     78.63 o 
   5  28   0       46.88       37.07     20.81 o 
   1  29   0     3928.33     4218.54    202.62 o 
   2  29   0       34.27       39.33     29.85 o 
   3  29   0      848.47      888.82     93.06 o 
   4  29   0        2.31      -48.96     32.64 o 
   5  29   0      167.39      147.49     41.89 o 
   0  30   0     3595.24     3563.14    187.24 o 
   1  30   0     2032.28     2334.84    150.79 o 
   2  30   0        6.10      211.37     56.23 o 
   3  30   0     2969.92     2946.44    173.18 o 
   4  30   0       12.68        9.35     31.80 o 
   1  31   0      104.93      150.11     44.71 o 
   2  31   0    12900.29    13267.30    412.64 o 
   3  31   0       48.21       90.09     37.87 o 
   0  32   0     3197.43     3372.90    190.08 o 
   1  32   0        8.98        0.13     32.09 o 
   2  32   0      413.09      592.02     83.73 o 
   1  33   0     1032.94     1023.34    105.84 o 
  -9   0   1     1335.99     1134.46    103.92 o 
  -7   0   1    13424.22    13736.00    243.68 o 
  -5   0   1       13.67        9.71      8.88 o 
  -3   0   1     1255.15     1084.80     50.92 o 
  -1   0   1       61.76       52.17      9.12 o 
   1   0   1    65644.04    63475.86   1071.75 o 
   3   0   1    23401.58    24067.93    318.07 o 
   5   0   1     3489.30     3572.13    105.14 o 
   7   0   1     1232.04     1360.96    115.85 o 
   9   0   1      118.45      100.09     49.62 o 
  -9   1   1     3889.93     3323.08    208.26 o 
  -8   1   1     3157.45     3144.78    111.45 o 
  -7   1   1     2962.15     3083.44     67.44 o 
  -6   1   1      203.66      202.32     16.34 o 
  -5   1   1     6335.25     6430.61     85.72 o 
  -4   1   1      179.42      170.31     17.04 o 
  -3   1   1      343.96      387.48     13.66 o 
  -2   1   1     4398.63     4603.06     55.74 o 
  -1   1   1    51927.90    49542.72    595.43 o 
   0   1   1     5655.28     5680.85     79.15 o 
   1   1   1     6881.30     7077.06    145.73 o 
   2   1   1    10633.07    10395.24    159.84 o 
   3   1   1    11218.63    10797.00    158.10 o 
   4   1   1      222.67      298.92     15.00 o 
   5   1   1     2617.75     2782.13     51.04 o 
   6   1   1      281.62      299.70     18.02 o 
   7   1   1     1029.63     1030.09     33.30 o 
   8   1   1      465.31      472.15     50.71 o 
   9   1   1     1770.41     1497.06     91.29 o 
  -9   2   1      219.40      127.49     52.76 o 
  -8   2   1     1200.29     1099.24     51.14 o 
  -7   2   1     1255.62     1373.83     49.13 o 
  -6   2   1     6508.43     6755.21    114.49 o 
  -5   2   1     1676.79     1592.48     37.67 o 
  -4   2   1     6618.91     6666.17     96.58 o 
  -3   2   1       88.28      109.31      7.69 o 
  -2   2   1     8919.94     8661.76     82.39 o 
  -1   2   1       86.86      107.10      4.04 o 
   0   2   1    17568.32    17705.05    219.44 o 
   1   2   1     5665.81     5939.95    132.18 o 
   2   2   1     4963.03     4727.90     90.38 o 
   3   2   1     4594.90     4234.74     64.20 o 
   4   2   1    22727.98    21995.75    252.37 o 
   5   2   1       20.34       21.32      5.66 o 
   6   2   1       78.55       83.79     16.49 o 
   7   2   1     1270.01     1226.64     35.63 o 
   8   2   1     4507.81     4550.26    199.19 o 
   9   2   1     1119.25      918.63     73.31 o 
  -9   3   1      414.72      326.65     54.68 o 
  -8   3   1     4175.46     4192.06    102.62 o 
  -7   3   1      515.38      521.47     27.45 o 
  -6   3   1       24.61        8.04     11.30 o 
  -5   3   1        2.68       13.61      7.07 o 
  -4   3   1     4698.03     4650.36     62.28 o 
  -3   3   1     7825.90     7951.87     83.57 o 
  -2   3   1      134.93      105.62      5.86 o 
  -1   3   1     5199.50     5076.34     62.70 o 
   0   3   1     5892.79     5928.01    120.99 o 
   1   3   1       26.46       25.53      5.44 o 
   2   3   1     2351.97     2258.53     56.95 o 
   3   3   1     1841.23     1797.88     71.73 o 
   4   3   1     3295.25     3287.21     71.68 o 
   5   3   1      219.19      228.39     12.56 o 
   6   3   1     2781.79     2834.56     79.85 o 
   7   3   1       10.71       35.24     19.10 o 
   8   3   1      166.70      117.18     34.79 o 
   9   3   1      363.59      241.59     44.24 o 
  -9   4   1      347.98      267.25     51.41 o 
  -8   4   1     3260.66     3335.69     90.98 o 
  -7   4   1     1687.89     1732.37     60.95 o 
  -6   4   1     5298.48     5451.15    100.54 o 
  -5   4   1     2973.83     2844.74     61.69 o 
  -4   4   1     8883.00     8334.19     92.97 o 
  -3   4   1     7240.86     7308.13     79.07 o 
  -2   4   1    17651.93    17603.00    136.91 o 
  -1   4   1     1823.71     1830.57     25.99 o 
   0   4   1    13907.31    14278.44    264.93 o 
   1   4   1    13945.16    13321.10    264.02 o 
   2   4   1     1942.28     1921.47     60.14 o 
   3   4   1       42.98       85.41     11.21 o 
   4   4   1    16445.88    16430.30    264.41 o 
   5   4   1     4182.24     4106.30     76.58 o 
   6   4   1       47.62       34.18     13.61 o 
   7   4   1     2520.04     2785.54     91.80 o 
   8   4   1     5620.02     5792.38    170.79 o 
   9   4   1       67.81       25.15     59.13 o 
  -9   5   1     2896.39     2580.10    149.03 o 
  -8   5   1       17.48       15.24     14.11 o 
  -7   5   1      529.72      550.28     30.83 o 
  -6   5   1      122.84      120.46     15.42 o 
  -5   5   1    21745.31    21816.10    302.04 o 
  -4   5   1     1238.83     1334.30     34.54 o 
  -3   5   1     1219.46     1313.24     24.76 o 
  -2   5   1    19055.29    19170.39    181.86 o 
  -1   5   1    61978.33    59256.87    503.75 o 
   0   5   1       19.54       29.46      6.00 o 
   1   5   1    17024.56    16912.63    327.55 o 
   2   5   1       28.59       51.92      7.12 o 
   3   5   1    15994.67    16115.59    242.97 o 
   4   5   1     3800.26     3801.96    100.07 o 
   5   5   1    11471.03    11908.35    223.31 o 
   6   5   1      171.73      198.24     24.03 o 
   7   5   1     5887.95     5932.80    145.54 o 
   8   5   1       44.39       11.43     29.98 o 
  -9   6   1      783.00      732.18     81.00 o 
  -8   6   1       56.74       55.07     19.05 o 
  -7   6   1     1769.92     1746.81     74.01 o 
  -6   6   1     2283.91     2210.23     78.54 o 
  -5   6   1     1471.64     1497.84     37.95 o 
  -4   6   1       12.05       20.16      6.19 o 
  -3   6   1    12699.85    12399.79    134.76 o 
  -2   6   1      880.31      818.68     19.02 o 
  -1   6   1     1363.06     1519.08     33.05 o 
   0   6   1      409.22      383.19     18.84 o 
   1   6   1      895.77      821.43     42.89 o 
   2   6   1        3.65        8.25      8.81 o 
   3   6   1     2410.89     2147.55     47.50 o 
   4   6   1      403.83      390.47     30.72 o 
   5   6   1     3568.76     3636.97    107.50 o 
   6   6   1      750.45      818.62     40.43 o 
   7   6   1     8088.26     8569.19    184.72 o 
   8   6   1       86.53       56.33     36.70 o 
  -8   7   1       31.72       14.55     16.15 o 
  -7   7   1      357.25      371.61     51.21 o 
  -6   7   1     2430.04     2451.97     84.09 o 
  -5   7   1     5154.36     5060.95     92.78 o 
  -4   7   1    18834.80    18765.90    289.38 o 
  -3   7   1      709.17      769.99     23.82 o 
  -2   7   1    28756.61    28111.02    232.30 o 
  -1   7   1     5482.23     5139.71     64.77 o 
   0   7   1        6.29       44.53     21.40 o 
   1   7   1     3265.72     3360.13    102.50 o 
   2   7   1     1395.05     1280.52     63.77 o 
   3   7   1     8303.70     8294.82    135.42 o 
   4   7   1      269.29      259.23     39.50 o 
   5   7   1     2353.01     2233.05     82.48 o 
   6   7   1    23211.14    23253.70    323.90 o 
   7   7   1     1179.67     1261.48     64.33 o 
   8   7   1       60.14      101.37     35.77 o 
  -8   8   1      123.63      147.12     37.54 o 
  -7   8   1        5.21       -7.93     12.94 o 
  -6   8   1     8637.84     8704.05    171.04 o 
  -5   8   1      223.28      216.00     18.45 o 
  -4   8   1     6023.84     5918.81     86.11 o 
  -3   8   1      465.23      464.89     20.28 o 
  -2   8   1    24535.44    24617.49    209.05 o 
  -1   8   1     1873.28     1681.40     34.27 o 
   0   8   1     2246.73     1962.19     76.05 o 
   1   8   1     5115.74     5178.23    140.43 o 
   2   8   1     1003.50     1045.85     58.80 o 
   3   8   1      531.96      583.53     21.41 o 
   4   8   1    12432.77    12075.66    154.87 o 
   5   8   1     1445.90     1350.57    156.03 o 
   6   8   1       78.10      138.80     27.30 o 
   7   8   1       22.71       26.68     39.74 o 
   8   8   1     4123.64     4142.84    199.61 o 
  -8   9   1      921.53     1032.58     63.18 o 
  -7   9   1       74.13       59.53     18.08 o 
  -6   9   1      411.56      371.82     33.93 o 
  -5   9   1     4315.65     4312.27     76.31 o 
  -4   9   1     6276.74     6172.64     89.92 o 
  -3   9   1      710.95      753.77     22.32 o 
  -2   9   1    17965.39    17703.36    208.74 o 
  -1   9   1     6947.13     6756.72     84.43 o 
   0   9   1     1888.85     1936.24     53.45 o 
   1   9   1     2235.74     2073.22     81.98 o 
   2   9   1    11215.92    11542.71    267.62 o 
   3   9   1     1574.90     1613.70     44.59 o 
   4   9   1      163.40      183.40     11.69 o 
   5   9   1     2952.29     2895.20     96.44 o 
   6   9   1     9455.94     9388.47    490.74 o 
   7   9   1     1977.56     2018.79     83.82 o 
   8   9   1      960.09      923.90     92.38 o 
  -8  10   1       49.17       41.52     19.95 o 
  -7  10   1     3410.53     3440.53    112.32 o 
  -6  10   1     3937.15     3841.63    253.97 o 
  -5  10   1     2148.58     2104.69     57.84 o 
  -4  10   1      390.68      329.12     20.96 o 
  -3  10   1    18375.28    18090.11    160.73 o 
  -2  10   1     2891.87     3018.58     61.35 o 
  -1  10   1      398.77      424.37     18.05 o 
   0  10   1     3277.83     3205.45     75.57 o 
   1  10   1    11656.61    11311.18    258.31 o 
   2  10   1     4653.38     4795.73    147.36 o 
   3  10   1     1188.69     1279.78     74.54 o 
   4  10   1     2801.00     2740.19     51.81 o 
   5  10   1     2073.22     2186.88     83.55 o 
   6  10   1     1401.91     1464.09     74.07 o 
   7  10   1     2921.34     3074.26     90.86 o 
   8  10   1      840.08      816.12     88.28 o 
  -8  11   1      733.98      662.89     56.46 o 
  -7  11   1      598.78      585.56     45.97 o 
  -6  11   1     4404.57     4591.28    115.30 o 
  -5  11   1     7527.72     7368.03    158.36 o 
  -4  11   1     1025.14      987.49     31.90 o 
  -3  11   1     1533.30     1577.81     34.82 o 
  -2  11   1     3375.94     3620.35     70.86 o 
  -1  11   1    32667.15    31454.70    298.78 o 
   0  11   1     8794.48     8540.30    166.25 o 
   1  11   1     2308.15     2149.61     89.14 o 
   2  11   1     2552.14     2422.19    100.69 o 
   3  11   1    28415.47    28471.30    576.90 o 
   4  11   1     1909.38     1919.37     43.51 o 
   5  11   1     3065.18     2938.22     59.36 o 
   6  11   1     3224.08     3350.72    114.77 o 
   7  11   1     2883.55     2956.71     90.00 o 
   8  11   1     1555.87     1542.32    119.26 o 
  -8  12   1        4.50       26.55     18.05 o 
  -7  12   1      137.56      135.89     32.73 o 
  -6  12   1     1537.78     1609.19     70.17 o 
  -5  12   1     3585.86     3477.87     70.32 o 
  -4  12   1      269.83      290.01     17.80 o 
  -3  12   1     2275.50     2207.30     47.57 o 
  -2  12   1     7056.55     7464.86    112.53 o 
  -1  12   1      677.23      568.57     23.02 o 
   0  12   1     1504.68     1440.40     92.35 o 
   1  12   1      117.00       80.47     18.81 o 
   2  12   1       16.91       81.68     22.39 o 
   3  12   1        1.05       31.12     17.31 o 
   4  12   1    11163.19    11236.09    140.20 o 
   5  12   1       42.47       45.81     12.47 o 
   6  12   1       79.87       95.56     24.92 o 
   7  12   1      947.85     1061.19     68.80 o 
   8  12   1      668.76      628.33     82.15 o 
  -8  13   1     5515.29     4774.73    148.35 o 
  -7  13   1      402.97      383.57     39.74 o 
  -6  13   1     7468.10     7519.33    139.11 o 
  -5  13   1     2931.43     2771.08     62.65 o 
  -4  13   1     1648.29     1694.61     44.54 o 
  -3  13   1     1469.32     1500.87     49.67 o 
  -2  13   1    13468.28    13452.23    273.18 o 
  -1  13   1      892.92      706.49     35.57 o 
   0  13   1     2749.73     2610.77     74.27 o 
   1  13   1     7937.50     8164.59    218.14 o 
   2  13   1    52280.11    52151.69    963.71 o 
   3  13   1     6068.54     6164.68    130.69 o 
   4  13   1      641.10      571.76     24.70 o 
   5  13   1     1482.77     1427.68     47.02 o 
   6  13   1     2535.10     2568.13    101.18 o 
   7  13   1      746.42      811.46     60.83 o 
   8  13   1      221.15      153.48     42.19 o 
  -8  14   1        8.41       42.52     21.11 o 
  -7  14   1     4185.46     4217.65    133.14 o 
  -6  14   1     5135.32     5084.88    140.21 o 
  -5  14   1     3070.06     2836.02     69.48 o 
  -4  14   1     2010.32     1925.73     49.80 o 
  -3  14   1     2075.04     2091.06     53.49 o 
  -2  14   1     6220.22     6237.31    132.34 o 
  -1  14   1      922.88      883.70     30.89 o 
   0  14   1    16818.75    16853.81    335.09 o 
   1  14   1    22678.29    22347.14    469.17 o 
   2  14   1     4870.12     4615.42    159.14 o 
   3  14   1     5274.49     5609.19    110.27 o 
   4  14   1     1468.40     1462.19     51.79 o 
   5  14   1      531.94      498.68     25.33 o 
   6  14   1      435.48      521.67     46.39 o 
   7  14   1        5.52      -26.09     17.82 o 
   8  14   1     1053.59      958.77     65.26 o 
  -8  15   1      162.46      163.40     31.40 o 
  -7  15   1     2762.43     2794.81    108.38 o 
  -6  15   1     1376.99     1448.95     71.73 o 
  -5  15   1      474.29      449.51     28.63 o 
  -4  15   1      519.60      512.21     23.21 o 
  -3  15   1       57.85       46.14     11.34 o 
  -2  15   1     1617.43     1523.09     59.91 o 
  -1  15   1     5628.76     5856.93    133.11 o 
   0  15   1     4499.40     4397.32    145.67 o 
   1  15   1      823.12      769.03     59.58 o 
   2  15   1     5939.43     6148.91    258.29 o 
   3  15   1     7129.93     7353.34    133.17 o 
   4  15   1      268.58      257.25     22.29 o 
   5  15   1      172.08      169.26     16.25 o 
   6  15   1     3392.42     3502.94    121.88 o 
   7  15   1       19.86       41.47     17.96 o 
   8  15   1      105.87      169.11     44.34 o 
  -8  16   1       16.32       48.37     20.92 o 
  -7  16   1     5209.77     5114.93    152.85 o 
  -6  16   1      246.65      236.03     32.06 o 
  -5  16   1      435.37      466.28     73.00 o 
  -4  16   1      162.67      192.94     22.14 o 
  -3  16   1     5209.87     5390.92    107.66 o 
  -2  16   1      601.25      556.44     30.78 o 
  -1  16   1       76.87       83.73     13.26 o 
   0  16   1      447.96      428.62     32.46 o 
   1  16   1    38049.71    37631.71    735.50 o 
   2  16   1      331.86      398.93     32.86 o 
   3  16   1     3926.22     3912.41    112.48 o 
   4  16   1     1222.93     1177.25     78.23 o 
   5  16   1     2802.56     2649.49     91.21 o 
   6  16   1       94.63       81.82     22.90 o 
   7  16   1      942.19     1010.06    101.24 o 
   8  16   1      167.40      163.61     30.01 o 
  -8  17   1     2288.35     1975.81    102.15 o 
  -7  17   1      683.81      761.27     57.19 o 
  -6  17   1      793.78      818.37     62.55 o 
  -5  17   1     7028.34     7170.23    168.21 o 
  -4  17   1     5208.61     5325.53    190.11 o 
  -3  17   1      144.85      100.47     20.28 o 
  -2  17   1     3252.68     3263.62    121.94 o 
  -1  17   1     2823.97     2700.78     60.78 o 
   0  17   1     6501.09     6720.10    120.85 o 
   1  17   1     4461.48     4338.45    160.46 o 
   2  17   1     5245.10     5439.17    111.00 o 
   3  17   1     3717.59     3657.04    152.91 o 
   4  17   1     1473.95     1487.77     58.41 o 
   5  17   1     2989.80     3149.28    131.62 o 
   6  17   1      353.09      366.44     40.38 o 
   7  17   1      210.99      230.10     35.96 o 
  -7  18   1       32.56       37.29     22.69 o 
  -6  18   1     1077.57     1087.13     65.27 o 
  -5  18   1       18.04       19.40     17.69 o 
  -4  18   1     7944.71     7930.52    173.12 o 
  -3  18   1     1268.27     1247.29     60.48 o 
  -2  18   1     1463.72     1452.97     52.79 o 
  -1  18   1     6928.32     7037.44    109.96 o 
   0  18   1    17398.18    18317.84    298.27 o 
   1  18   1       11.18       21.13      9.72 o 
   2  18   1       84.85       96.28     30.15 o 
   3  18   1      795.52      844.50     71.52 o 
   4  18   1     4420.73     4422.17    181.22 o 
   5  18   1      607.71      629.62     49.87 o 
   6  18   1     1003.36     1057.06     68.73 o 
   7  18   1        3.77       10.35     20.48 o 
  -7  19   1      764.20      753.03     58.93 o 
  -6  19   1     2833.65     2694.25    104.97 o 
  -5  19   1       34.00       24.07     12.75 o 
  -4  19   1     7390.39     7525.38    168.24 o 
  -3  19   1      672.09      792.15     70.29 o 
  -2  19   1     2718.90     2714.12     91.83 o 
  -1  19   1     1349.33     1287.22     43.28 o 
   0  19   1     6621.25     6631.35    109.06 o 
   1  19   1      686.47      661.81     62.57 o 
   2  19   1    11011.91    10935.37    305.04 o 
   3  19   1       26.51       21.42     21.30 o 
   4  19   1      225.01      304.02     48.68 o 
   5  19   1      266.15      240.95     33.80 o 
   6  19   1     7670.12     7841.81    202.01 o 
   7  19   1     1236.22     1259.67     80.23 o 
  -7  20   1     1041.44      961.53     55.64 o 
  -6  20   1     1615.21     1651.66     82.87 o 
  -5  20   1       17.01       32.18     19.60 o 
  -4  20   1     1462.46     1509.66    105.16 o 
  -3  20   1    18354.90    18396.73    445.00 o 
  -2  20   1     3137.65     3122.15    142.15 o 
  -1  20   1     1997.37     2062.23     78.53 o 
   0  20   1     3462.13     3584.54    107.55 o 
   1  20   1     7233.70     7222.02    232.20 o 
   2  20   1       99.92      111.33     31.51 o 
   3  20   1       47.70       76.93     28.93 o 
   4  20   1     4733.49     4802.12    197.19 o 
   5  20   1     8497.83     8975.25    221.12 o 
   6  20   1        0.25       21.69     22.22 o 
   7  20   1     5144.57     4985.53    165.38 o 
  -7  21   1      781.05      681.76     57.93 o 
  -6  21   1      278.25      245.13     34.09 o 
  -5  21   1     4188.34     4235.81    130.33 o 
  -4  21   1     1325.14     1288.12     53.84 o 
  -3  21   1     1516.68     1387.49     97.54 o 
  -2  21   1       31.36       48.11     26.94 o 
  -1  21   1     3032.32     3106.17    101.41 o 
   0  21   1      171.17      141.70     22.93 o 
   1  21   1       34.39       86.17     30.18 o 
   2  21   1      691.87      732.60     69.27 o 
   3  21   1      463.00      354.26     53.38 o 
   4  21   1     1015.11      993.97     87.94 o 
   5  21   1     2092.57     2429.20    102.77 o 
   6  21   1      267.21      338.36     41.65 o 
   7  21   1        8.05       18.71     21.30 o 
  -7  22   1     2808.94     2594.42    112.66 o 
  -6  22   1      593.12      542.58     48.70 o 
  -5  22   1        8.36       12.23     14.51 o 
  -4  22   1     2040.71     2200.43     88.54 o 
  -3  22   1    16679.57    16550.68    423.43 o 
  -2  22   1      587.56      569.29     62.58 o 
  -1  22   1     1849.01     1867.26     79.25 o 
   0  22   1     1057.48     1046.18     95.59 o 
   1  22   1     6645.04     6870.87    233.70 o 
   2  22   1      108.39      148.62     36.29 o 
   3  22   1     3094.04     3251.40    159.14 o 
   4  22   1     2077.35     2196.91    134.11 o 
   5  22   1     7380.79     7630.49    196.98 o 
   6  22   1      115.78      151.30     32.77 o 
  -6  23   1      830.96      743.74     57.83 o 
  -5  23   1        6.55        5.41     37.97 o 
  -4  23   1     9188.69     9145.66    203.78 o 
  -3  23   1       14.55        8.93     25.93 o 
  -2  23   1     5768.02     6055.39    221.11 o 
  -1  23   1      402.35      420.96     39.11 o 
   0  23   1      934.31      937.23     94.41 o 
   1  23   1       67.41       72.57     32.53 o 
   2  23   1     2618.08     2489.61    136.18 o 
   3  23   1      969.28     1012.56     88.03 o 
   4  23   1      365.36      304.39     53.93 o 
   5  23   1        7.97       34.55     21.47 o 
   6  23   1     6896.16     6623.77    191.03 o 
  -6  24   1     1425.17     1403.02     79.80 o 
  -5  24   1        0.78       13.67     17.78 o 
  -4  24   1     3534.34     3623.66    119.53 o 
  -3  24   1       55.28       41.06     28.34 o 
  -2  24   1     1679.36     1711.02    113.44 o 
  -1  24   1      951.18      966.14     87.33 o 
   0  24   1     3175.85     3276.17    112.49 o 
   1  24   1      914.46      929.10     83.72 o 
   2  24   1        1.14       17.80     19.76 o 
   3  24   1       75.62       18.25     26.87 o 
   4  24   1     6005.67     6662.50    254.79 o 
   5  24   1       37.39       32.10     23.05 o 
   6  24   1        2.57       10.22     25.41 o 
  -6  25   1        1.61       19.56     18.65 o 
  -5  25   1     1303.96     1210.52     71.77 o 
  -4  25   1     3573.19     3671.37    121.91 o 
  -3  25   1       43.91       70.80     30.20 o 
  -2  25   1     5493.14     5557.40    218.87 o 
  -1  25   1     1607.53     1691.72     81.00 o 
   0  25   1      526.68      658.68     50.85 o 
   1  25   1      933.70     1029.45     90.48 o 
   2  25   1     3567.69     3961.40    183.47 o 
   3  25   1     2482.78     2516.32    146.67 o 
   4  25   1     1506.58     1589.89    121.08 o 
   5  25   1      918.54     1066.38     72.60 o 
   6  25   1     1285.18     1154.09     78.32 o 
  -6  26   1      303.04      298.64     39.90 o 
  -5  26   1      265.19      302.10     38.44 o 
  -4  26   1        1.71        6.91     14.21 o 
  -3  26   1     6063.77     6227.15    240.58 o 
  -2  26   1      881.02      887.59     86.12 o 
  -1  26   1     1759.35     1905.74     88.03 o 
   0  26   1     2867.43     2969.83    111.70 o 
   1  26   1    10217.05    10603.18    329.43 o 
   2  26   1      478.90      494.74     65.97 o 
   3  26   1     1331.90     1578.08    117.74 o 
   4  26   1      147.78      192.49     46.99 o 
   5  26   1     3296.50     3388.70    131.79 o 
  -5  27   1      569.80      489.02    110.94 o 
  -4  27   1        7.82      -12.92     34.00 o 
  -3  27   1       34.12       73.47     29.96 o 
  -2  27   1       41.86       71.12     29.73 o 
  -1  27   1     4211.18     4367.82    140.28 o 
   0  27   1      875.64     1037.91     66.24 o 
   1  27   1      162.27      214.41     47.42 o 
   2  27   1     3696.49     4084.27    193.06 o 
   3  27   1     1956.42     1789.22    128.81 o 
   4  27   1      207.03      284.88     56.58 o 
   5  27   1     1230.30     1198.41     78.52 o 
  -5  28   1       29.60       33.45     24.39 o 
  -4  28   1        2.58       20.35     21.27 o 
  -3  28   1     4690.48     4735.57    215.16 o 
  -2  28   1      346.09      376.67     60.85 o 
  -1  28   1      953.44      936.73     65.01 o 
   0  28   1     2060.39     2073.04     96.31 o 
   1  28   1     2814.44     2934.49    162.52 o 
   2  28   1      226.36      446.00     68.51 o 
   3  28   1       18.62       46.81     34.46 o 
   4  28   1     1149.39     1102.44    107.39 o 
   5  28   1     2615.90     2660.84    217.90 o 
  -5  29   1       19.22      -42.66     33.83 o 
  -4  29   1     1034.48      969.56     64.59 o 
  -3  29   1      615.60      671.72     80.23 o 
  -2  29   1     2473.71     2428.46    150.46 o 
  -1  29   1      132.30      119.43     26.35 o 
   0  29   1     2011.94     2032.89     97.67 o 
   1  29   1      106.93      119.14     41.14 o 
   2  29   1    11157.14    11468.46    368.98 o 
   3  29   1      420.68      410.64     66.81 o 
   4  29   1       91.77       79.14     37.46 o 
  -4  30   1       85.60       80.25     34.21 o 
  -3  30   1       51.64      108.73     37.02 o 
  -2  30   1      852.21     1027.44     99.72 o 
  -1  30   1      160.64      187.30     33.78 o 
   0  30   1     1557.63     1670.96    121.98 o 
   1  30   1     2383.96     2519.16    156.87 o 
   2  30   1      238.23      289.72     57.40 o 
   3  30   1      266.24      311.42     64.42 o 
  -3  31   1        0.13      -30.47     31.54 o 
  -2  31   1     2893.16     3144.62    179.07 o 
  -1  31   1     5140.40     5238.39    181.25 o 
   0  31   1     2171.81     2421.65    156.75 o 
   1  31   1      970.96     1201.35    110.76 o 
   2  31   1      670.58      773.86     89.94 o 
   3  31   1     4439.28     4533.29    223.80 o 
  -3  32   1     3065.27     2972.44    178.69 o 
  -2  32   1      109.51       67.54     35.70 o 
  -1  32   1      224.19      304.28     61.85 o 
   0  32   1     1283.44     1561.91    127.32 o 
   1  32   1     3068.96     3269.30    186.71 o 
   2  32   1      429.29      506.00     73.70 o 
  -1  33   1     1949.41     2218.22    154.90 o 
   0  33   1      361.60      511.38     74.00 o 
   1  33   1      216.63      284.95     60.22 o 
  -8   0   2      182.38      204.22     29.99 o 
  -6   0   2    20175.10    20537.76    315.17 o 
  -4   0   2    10254.69    10523.50    171.65 o 
  -2   0   2     8557.63     8207.92    105.41 o 
   0   0   2     6609.71     6775.47    145.28 o 
   2   0   2    34930.92    34641.38    633.49 o 
   4   0   2    28699.99    27702.86    370.05 o 
   6   0   2     2751.38     2762.86     96.75 o 
   8   0   2     1467.26     1640.31    129.87 o 
  -8   1   2     5761.19     5545.64    100.40 o 
  -7   1   2     2245.62     2428.47     59.25 o 
  -6   1   2     1153.43     1190.25     37.68 o 
  -5   1   2     2309.30     2242.64     41.28 o 
  -4   1   2     6998.48     7344.12     86.59 o 
  -3   1   2     1251.22     1206.46     25.49 o 
  -2   1   2      963.07     1051.31     21.54 o 
  -1   1   2      882.26      844.02     29.18 o 
   0   1   2    17875.15    17527.61    228.96 o 
   1   1   2        5.17       24.51      4.61 o 
   2   1   2     4382.32     4229.86     94.47 o 
   3   1   2    21398.03    21889.92    420.04 o 
   4   1   2     2934.11     2900.60    102.85 o 
   5   1   2      488.99      529.28     19.05 o 
   6   1   2      661.70      686.64     22.70 o 
   7   1   2      455.50      582.33     70.06 o 
   8   1   2      177.94      131.33     32.26 o 
  -8   2   2        5.68       18.60     12.65 o 
  -7   2   2     1089.81     1153.62     40.15 o 
  -6   2   2     2077.79     2195.84     54.81 o 
  -5   2   2     3612.61     3749.49     62.31 o 
  -4   2   2    10734.90    10953.04    203.31 o 
  -3   2   2    10154.10    10382.01    104.08 o 
  -2   2   2     2041.98     2032.60     33.92 o 
  -1   2   2     2768.22     2711.34     41.84 o 
   0   2   2    18988.29    18485.74    213.94 o 
   1   2   2    29987.55    28740.13    352.27 o 
   2   2   2    12615.14    12668.74    266.12 o 
   3   2   2     5506.58     5678.67    117.72 o 
   4   2   2    11520.57    11283.77    331.93 o 
   5   2   2    13963.07    14222.75    193.16 o 
   6   2   2       68.72       46.29     12.58 o 
   7   2   2     2426.30     2359.05     81.95 o 
   8   2   2     1392.38     1287.24     81.21 o 
  -8   3   2     1122.64     1053.15     48.31 o 
  -7   3   2     7409.37     7793.64    117.92 o 
  -6   3   2     1176.58     1121.30     42.37 o 
  -5   3   2    14342.29    14424.96    147.30 o 
  -4   3   2     4548.45     4742.12     64.91 o 
  -3   3   2    21381.66    21947.54    191.57 o 
  -2   3   2      386.75      399.59      9.60 o 
  -1   3   2    11341.20    10742.11     84.15 o 
   0   3   2     1117.62     1009.95     20.13 o 
   1   3   2    20585.08    20434.13    184.32 o 
   2   3   2    12201.18    12371.47    153.37 o 
   3   3   2    24828.74    24265.25    266.69 o 
   4   3   2     2460.98     2313.13     77.21 o 
   5   3   2        1.37       15.28     11.55 o 
   6   3   2      889.23      923.75     80.08 o 
   7   3   2     2851.04     2987.82    103.94 o 
   8   3   2       14.44      -41.38     27.59 o 
  -8   4   2       31.56       42.04     15.43 o 
  -7   4   2      372.24      394.74     24.61 o 
  -6   4   2     3162.15     3262.17     75.81 o 
  -5   4   2      340.06      353.23     17.82 o 
  -4   4   2        7.72       16.61      6.08 o 
  -3   4   2    12752.78    12815.83    123.81 o 
  -2   4   2     8133.79     8181.45     67.50 o 
  -1   4   2    11862.55    11786.31     85.87 o 
   0   4   2    12752.25    12839.25    144.42 o 
   1   4   2      551.70      466.67     13.02 o 
   2   4   2     4669.25     4764.75     95.21 o 
   3   4   2     4552.66     4427.74     95.22 o 
   4   4   2      590.75      546.73     37.22 o 
   5   4   2     2358.17     2279.77     85.10 o 
   6   4   2     3436.91     3603.82     85.60 o 
   7   4   2     1569.05     1800.92     79.76 o 
   8   4   2     2027.46     2212.04    106.18 o 
  -8   5   2     2349.94     2304.41     73.24 o 
  -7   5   2     2836.61     2903.63     76.10 o 
  -6   5   2        0.02       12.77      9.59 o 
  -5   5   2     2175.32     2114.49     55.14 o 
  -4   5   2     5758.57     5894.13     75.73 o 
  -3   5   2      824.98      923.71     20.91 o 
  -2   5   2    14645.58    14685.08    110.54 o 
  -1   5   2    19567.99    19540.88    145.95 o 
   0   5   2    32321.74    31649.48    325.79 o 
   1   5   2    70235.26    69698.13    872.51 o 
   2   5   2    10224.20     9986.73    162.39 o 
   3   5   2       84.22       48.23     59.28 o 
   4   5   2     3963.33     4082.36    108.66 o 
   5   5   2       13.10        9.18     14.52 o 
   6   5   2     4590.06     4831.18    132.62 o 
   7   5   2      360.99      327.17     32.30 o 
   8   5   2        4.43       53.95     37.73 o 
  -8   6   2       36.38       34.71     20.05 o 
  -7   6   2      264.78      291.81     24.27 o 
  -6   6   2     6327.68     6545.11    116.75 o 
  -5   6   2     5566.07     5803.47    101.66 o 
  -4   6   2     2933.72     2916.17     50.56 o 
  -3   6   2     2860.81     2866.50     36.92 o 
  -2   6   2    63002.43    61911.83    437.39 o 
  -1   6   2    17266.84    17425.73    164.87 o 
   0   6   2    27701.91    27518.62    290.20 o 
   1   6   2     5947.93     6482.71    106.00 o 
   2   6   2     8230.22     7701.79     98.62 o 
   3   6   2        0.18       -8.26      7.35 o 
   4   6   2    13735.84    13624.25    249.12 o 
   5   6   2     3291.73     3331.04    105.90 o 
   6   6   2     3301.77     3199.12    111.98 o 
   7   6   2      119.82      144.50     26.14 o 
   8   6   2     7678.68     8274.92    307.26 o 
  -8   7   2       16.43       36.04     16.53 o 
  -7   7   2      497.06      514.32     40.23 o 
  -6   7   2      170.29      106.27     31.14 o 
  -5   7   2     1264.00     1315.18     37.83 o 
  -4   7   2     2760.59     2767.42     67.08 o 
  -3   7   2     7337.65     7456.13     87.29 o 
  -2   7   2     1760.20     1779.90     30.22 o 
  -1   7   2    89883.87    86151.83    649.75 o 
   0   7   2      463.64      559.09     20.71 o 
   1   7   2      729.97      704.33     26.48 o 
   2   7   2      979.16     1119.56     49.57 o 
   3   7   2     1196.69      332.16    522.85 o 
   4   7   2      114.00      110.86     18.22 o 
   5   7   2     2653.84     2866.80     98.09 o 
   6   7   2      181.77      212.68     37.73 o 
   7   7   2     8705.12     9029.49    417.06 o 
   8   7   2      182.90      309.10     60.55 o 
  -8   8   2      199.55      179.48     27.60 o 
  -7   8   2      130.25      132.30     23.09 o 
  -6   8   2      278.89      298.53     30.02 o 
  -5   8   2      571.68      533.89     28.66 o 
  -4   8   2        2.35        6.40      4.79 o 
  -3   8   2    18475.88    18656.76    169.48 o 
  -2   8   2      322.47      385.52     13.83 o 
  -1   8   2     3533.13     3619.65     44.73 o 
   0   8   2     5541.22     5703.20     85.58 o 
   1   8   2     2603.42     2394.59     88.97 o 
   2   8   2     1811.79     1856.34     55.57 o 
   3   8   2       40.11       10.83     10.99 o 
   4   8   2        3.08        9.38     11.23 o 
   5   8   2     2996.55     2953.58    100.43 o 
   6   8   2      243.14      220.70     31.79 o 
   7   8   2     2096.61     2238.62     75.81 o 
   8   8   2        2.66        7.77     28.69 o 
  -8   9   2      595.50      597.06     47.29 o 
  -7   9   2      308.75      352.83     35.00 o 
  -6   9   2     2058.93     2054.85     92.00 o 
  -5   9   2     8134.46     7925.87    130.16 o 
  -4   9   2     6136.03     4493.47   1313.58 o 
  -3   9   2     8301.69     8647.88     95.62 o 
  -2   9   2     3440.98     3344.85     47.36 o 
  -1   9   2    51803.40    50586.29    448.30 o 
   0   9   2     8836.21     8789.39    120.26 o 
   1   9   2       97.39       85.80     17.85 o 
   2   9   2    10368.68    10957.14    264.77 o 
   3   9   2    17302.05     6939.09   8909.21 o 
   4   9   2     1261.24     1258.10     59.21 o 
   5   9   2      313.44      286.90     31.63 o 
   6   9   2     3420.97     3589.96    137.98 o 
   7   9   2     9775.31     9884.87    179.91 o 
   8   9   2      201.83      179.00     51.99 o 
  -8  10   2     1200.95     1260.17     69.18 o 
  -7  10   2        1.19       11.45     14.62 o 
  -6  10   2     7813.36     7840.51    172.53 o 
  -5  10   2     4651.88     4723.86     98.60 o 
  -4  10   2     1130.08     1100.16     32.60 o 
  -3  10   2      277.41      273.55     15.11 o 
  -2  10   2    19986.17    20037.89    179.35 o 
  -1  10   2     2472.58     2620.97     47.23 o 
   0  10   2      367.69      371.05     26.51 o 
   1  10   2     9251.18     9756.77    236.06 o 
   2  10   2    10245.14    10933.00    267.65 o 
   3  10   2       30.85        2.75      6.20 o 
   4  10   2      617.74      573.21     45.78 o 
   5  10   2      480.25      442.63     39.55 o 
   6  10   2      972.25      981.33     89.09 o 
   7  10   2      188.18      169.21     33.32 o 
   8  10   2     3400.18     3321.62    184.36 o 
  -8  11   2     3189.30     3081.46    112.63 o 
  -7  11   2        1.52        3.38     13.81 o 
  -6  11   2      456.29      522.59     34.11 o 
  -5  11   2      123.90      125.04     16.08 o 
  -4  11   2     9599.35     9867.86    126.20 o 
  -3  11   2     1876.20     1161.18    495.34 o 
  -2  11   2     4529.32     4354.23     75.87 o 
  -1  11   2      963.59     1111.73     30.44 o 
   0  11   2    10661.46    10577.60    197.65 o 
   1  11   2      214.91      159.82     25.10 o 
   2  11   2    13001.01    11865.86    287.31 o 
   3  11   2      153.86      133.16     18.30 o 
   4  11   2     3796.68     3862.33    156.72 o 
   5  11   2     8051.25     7748.77    181.06 o 
   6  11   2     6482.30     6579.97    174.15 o 
   7  11   2        0.49       17.52     20.16 o 
   8  11   2       26.21      -32.70     32.43 o 
  -8  12   2       14.06       39.35     20.07 o 
  -7  12   2     1848.55     1796.73     80.82 o 
  -6  12   2     3269.34     3327.20    105.99 o 
  -5  12   2      934.14      925.60     35.31 o 
  -4  12   2     1515.80     1496.56     40.79 o 
  -3  12   2    10156.76    10127.64    132.15 o 
  -2  12   2     1511.88     1460.68     32.71 o 
  -1  12   2     2743.88     2589.91     54.88 o 
   0  12   2    10394.74    10543.54    132.86 o 
   1  12   2    12299.57    12035.69    284.82 o 
   2  12   2     4646.59     4389.03    151.07 o 
   3  12   2       39.51       28.13     20.71 o 
   4  12   2      779.34      813.08     49.83 o 
   5  12   2     7630.28     7829.21    183.81 o 
   6  12   2     1040.06     1017.49    111.09 o 
   7  12   2      221.49      203.23     34.58 o 
   8  12   2      872.90      771.92     88.57 o 
  -8  13   2      192.25      188.73     32.21 o 
  -7  13   2     3277.25     3362.20    114.99 o 
  -6  13   2      103.55       97.34     22.03 o 
  -5  13   2    10611.78    10139.25    214.34 o 
  -4  13   2       52.13       51.20     10.73 o 
  -3  13   2      776.85      830.83     28.68 o 
  -2  13   2     2503.75     2712.04     54.09 o 
  -1  13   2     3083.72     3086.82     78.81 o 
   0  13   2     2482.08     2375.31     50.67 o 
   1  13   2     1367.67     1437.90     77.89 o 
   2  13   2     1259.76     1184.65     75.01 o 
   3  13   2    25692.88    25588.32    470.73 o 
   4  13   2       92.33      105.77     10.66 o 
   5  13   2     3068.39     3133.61    108.95 o 
   6  13   2     1005.00      968.51     63.75 o 
   7  13   2     1700.84     1612.21     87.71 o 
   8  13   2       62.32        3.91     31.71 o 
  -8  14   2      743.62      786.22     59.60 o 
  -7  14   2     2861.00     2716.32    104.19 o 
  -6  14   2     1701.22     1726.51    125.12 o 
  -5  14   2    11807.76    11100.06    265.77 o 
  -4  14   2      611.78      640.05     28.31 o 
  -3  14   2       84.18      123.89     13.66 o 
  -2  14   2     3209.81     3231.31     86.20 o 
  -1  14   2      826.41      865.63     30.20 o 
   0  14   2      530.84      500.20     26.69 o 
   1  14   2    15573.30    15681.72    358.50 o 
   2  14   2     3236.40     3339.18    134.71 o 
   3  14   2      588.41      620.06     43.07 o 
   4  14   2     2678.81     2530.17     57.89 o 
   5  14   2     3835.81     4028.57    126.38 o 
   6  14   2      520.24      458.24     46.77 o 
   7  14   2      164.24      127.65     45.26 o 
   8  14   2      123.61      163.55     47.29 o 
  -8  15   2     6003.92     5524.41    227.03 o 
  -7  15   2     1735.38     1816.76     85.56 o 
  -6  15   2      538.34      603.71     47.19 o 
  -5  15   2     3085.32     3280.25    100.44 o 
  -4  15   2     7882.62     7715.31    138.47 o 
  -3  15   2      536.89      515.92     32.90 o 
  -2  15   2      461.29      497.32     27.28 o 
  -1  15   2     8738.15     8792.57    173.37 o 
   0  15   2     8137.19     7959.58    129.63 o 
   1  15   2      600.17      646.37     55.30 o 
   2  15   2    13837.24    13498.47    334.94 o 
   3  15   2     7007.07     6897.53    222.29 o 
   4  15   2     7119.98     6831.30    113.43 o 
   5  15   2       63.64       83.23     24.09 o 
   6  15   2     3539.65     3588.21    127.83 o 
   7  15   2     1745.22     1629.54     89.63 o 
   8  15   2      602.46      594.20     80.41 o 
  -8  16   2      578.82      534.34     51.23 o 
  -7  16   2      611.59      620.85     52.07 o 
  -6  16   2     7478.65     7734.64    220.12 o 
  -5  16   2      779.92      744.73     52.61 o 
  -4  16   2        8.94       26.90     10.68 o 
  -3  16   2      803.43      774.01     30.38 o 
  -2  16   2      930.26      916.63     38.23 o 
  -1  16   2      666.46      630.23     31.66 o 
   0  16   2     1976.99     1972.88     58.12 o 
   1  16   2     4003.70     3908.89    229.48 o 
   2  16   2    10134.61    10450.42    167.87 o 
   3  16   2      329.46      368.82     49.07 o 
   4  16   2    13129.42    12976.97    351.84 o 
   5  16   2     1130.95      977.50     66.74 o 
   6  16   2      182.34      211.72     34.18 o 
   7  16   2       39.72       39.62     21.38 o 
  -7  17   2     3417.41     3071.56    116.01 o 
  -6  17   2      145.46      140.55     26.74 o 
  -5  17   2       75.05       59.99     14.91 o 
  -4  17   2     4735.72     4504.27     96.86 o 
  -3  17   2     2628.93     2497.29     52.07 o 
  -2  17   2     1781.92     1772.13     48.61 o 
  -1  17   2        6.86       25.34      8.43 o 
   0  17   2    10320.45    10546.49    141.96 o 
   1  17   2        0.61       31.03     38.41 o 
   2  17   2     2110.00     2100.68    110.69 o 
   3  17   2     2415.65     2325.74    122.01 o 
   4  17   2      133.88       85.99     31.10 o 
   5  17   2       16.58       48.97     21.59 o 
   6  17   2     4252.85     4546.24    148.80 o 
   7  17   2       41.31       33.62     19.17 o 
  -7  18   2     5798.88     5092.67    155.98 o 
  -6  18   2      544.92      539.60     47.19 o 
  -5  18   2     2203.31     1950.79    117.74 o 
  -4  18   2      401.88      399.42     27.84 o 
  -3  18   2    10823.93    10657.89    210.97 o 
  -2  18   2     1083.09     1100.00     38.91 o 
  -1  18   2      486.63      449.76     24.89 o 
   0  18   2     2813.18     2715.53     77.03 o 
   1  18   2    17589.04    17676.06    244.52 o 
   2  18   2     2460.25     2347.90    120.20 o 
   3  18   2     1336.05     1435.71     96.16 o 
   4  18   2      146.84      118.35     33.16 o 
   5  18   2    10899.27    11167.70    243.83 o 
   6  18   2      287.43      287.42     38.49 o 
   7  18   2      461.58      376.13     46.35 o 
  -7  19   2     1386.20     1237.57     75.26 o 
  -6  19   2      596.59      623.58     68.32 o 
  -5  19   2     3802.63     3737.40    212.13 o 
  -4  19   2       63.31       68.94     14.18 o 
  -3  19   2     1128.33     1151.70     53.98 o 
  -2  19   2      449.40      406.81     28.34 o 
  -1  19   2     5266.83     5337.59     95.37 o 
   0  19   2      527.06      528.88     30.19 o 
   1  19   2      601.63      628.56     61.32 o 
   2  19   2       26.19        2.12     17.57 o 
   3  19   2     1802.11     1909.56    114.18 o 
   4  19   2      586.98      573.83     66.47 o 
   5  19   2     2597.33     2841.81    111.37 o 
   6  19   2      162.43      143.46     29.32 o 
   7  19   2     2718.59     2627.27    118.83 o 
  -7  20   2      251.05      273.70     37.95 o 
  -6  20   2      585.74      517.07     45.06 o 
  -5  20   2        3.14       12.91     13.28 o 
  -4  20   2      426.11      437.13     37.13 o 
  -3  20   2     5348.00     5114.03    206.54 o 
  -2  20   2     5220.87     5173.33    132.99 o 
  -1  20   2     1039.05     1040.74     67.81 o 
   0  20   2     6280.40     6413.13    152.12 o 
   1  20   2     8649.97     8666.31    262.33 o 
   2  20   2      214.26      247.56     42.65 o 
   3  20   2      193.18      225.48     42.73 o 
   4  20   2      470.93      593.56     68.99 o 
   5  20   2     2536.39     2761.45    111.11 o 
   6  20   2       27.10       52.46     22.23 o 
   7  20   2     1513.66     1558.22    119.11 o 
  -7  21   2     1016.83      874.39     65.71 o 
  -6  21   2      113.22       92.89     22.10 o 
  -5  21   2      246.83      280.28     33.02 o 
  -4  21   2    17952.57    18029.92    584.78 o 
  -3  21   2      396.51      446.17     35.50 o 
  -2  21   2       15.18       24.08     15.12 o 
  -1  21   2       63.25       41.97     15.75 o 
   0  21   2    14032.68    14020.38    259.70 o 
   1  21   2      672.73      731.58     69.76 o 
   2  21   2      450.21      460.41     56.86 o 
   3  21   2      314.60      280.61     45.70 o 
   4  21   2     4167.26     4615.27    200.63 o 
   5  21   2      203.57      237.10     51.77 o 
   6  21   2     3260.83     3250.80    129.32 o 
   7  21   2      631.44      782.05     98.82 o 
  -7  22   2     1099.72      920.23    135.41 o 
  -6  22   2      376.04      422.22     42.76 o 
  -5  22   2      546.51      574.64     46.07 o 
  -4  22   2      403.08      434.76     38.77 o 
  -3  22   2     8278.80     8906.06    277.76 o 
  -2  22   2     4619.71     4690.05    233.69 o 
  -1  22   2     1661.94     1680.83     75.09 o 
   0  22   2     3982.76     4112.22    122.96 o 
   1  22   2     4527.08     4330.78    179.04 o 
   2  22   2      275.31      226.31     41.83 o 
   3  22   2       12.36       13.59     20.85 o 
   4  22   2     3310.81     3373.14    171.21 o 
   5  22   2     2304.69     2469.52    150.35 o 
   6  22   2       56.61       39.32     23.91 o 
  -6  23   2      383.60      283.19     36.26 o 
  -5  23   2      422.24      367.03     52.90 o 
  -4  23   2     3087.35     3131.50    104.09 o 
  -3  23   2      591.21      601.19     67.21 o 
  -2  23   2       71.43       81.71     21.88 o 
  -1  23   2     5919.60     6220.82    158.10 o 
   0  23   2     1414.43     1402.22     98.60 o 
   1  23   2        0.13       66.91     33.42 o 
   2  23   2      524.95      509.74     63.40 o 
   3  23   2       38.72       46.56     26.42 o 
   4  23   2     1667.08     1696.68    122.33 o 
   5  23   2      335.94      356.09     62.37 o 
   6  23   2      334.32      300.70     43.09 o 
  -6  24   2       50.07       23.12     21.83 o 
  -5  24   2     2711.08     2539.02    115.19 o 
  -4  24   2        0.79       47.06     19.01 o 
  -3  24   2    10369.25    10842.17    326.89 o 
  -2  24   2      270.65      264.00     32.28 o 
  -1  24   2      570.82      586.75     47.17 o 
   0  24   2      383.20      398.59     56.80 o 
   1  24   2    15101.33    15292.65    409.24 o 
   2  24   2       28.84       57.69     28.05 o 
   3  24   2       20.83       28.65     25.55 o 
   4  24   2     1055.02     1128.86    100.27 o 
   5  24   2     3969.35     4485.95    214.33 o 
   6  24   2      522.58      601.60     65.20 o 
  -6  25   2      503.57      479.88     47.55 o 
  -5  25   2       48.56       56.18     19.84 o 
  -4  25   2     2645.03     2508.73     95.08 o 
  -3  25   2     2918.40     2981.55    156.21 o 
  -2  25   2     1423.74     1684.24    114.61 o 
  -1  25   2      818.08      793.88     55.86 o 
   0  25   2     2214.83     2286.13    132.87 o 
   1  25   2      530.72      614.08     71.31 o 
   2  25   2     2203.24     2294.87    139.39 o 
   3  25   2     1063.88     1188.59    102.04 o 
   4  25   2     1082.85     1045.09     99.81 o 
   5  25   2      213.32      294.67     59.85 o 
   6  25   2     3152.32     3295.42    197.20 o 
  -6  26   2     2745.97     2572.03    160.04 o 
  -5  26   2      191.08      130.26     27.54 o 
  -4  26   2        3.78       15.97     16.71 o 
  -3  26   2      147.84      178.22     43.02 o 
  -2  26   2     3506.07     3530.73    172.71 o 
  -1  26   2     1368.80     1378.19     74.58 o 
   0  26   2     3175.31     3505.55    171.36 o 
   1  26   2      521.96      550.99     69.93 o 
   2  26   2     3495.20     3539.70    178.34 o 
   3  26   2      932.61     1001.08     96.60 o 
   4  26   2     2756.79     3221.79    179.59 o 
   5  26   2     1763.38     1503.81    127.03 o 
  -5  27   2     2442.21     2317.95    149.32 o 
  -4  27   2     2627.37     2580.56    100.24 o 
  -3  27   2      245.17      226.37     47.38 o 
  -2  27   2     1462.77     1464.41    112.38 o 
  -1  27   2      161.25      198.41     32.42 o 
   0  27   2     3517.13     3752.67    182.44 o 
   1  27   2      901.86      901.51     88.30 o 
   2  27   2     2706.40     3009.30    166.64 o 
   3  27   2     2410.57     2740.67    163.36 o 
   4  27   2     5273.62     5523.19    243.22 o 
   5  27   2      372.45      255.89     58.59 o 
  -5  28   2     2507.05     2295.04    150.74 o 
  -4  28   2      238.73      313.05     55.62 o 
  -3  28   2      509.73      518.64     68.79 o 
  -2  28   2     2871.37     2829.18    160.00 o 
  -1  28   2     1067.69     1086.07     69.07 o 
   0  28   2      809.50      944.08     90.60 o 
   1  28   2     3218.39     3476.50    179.32 o 
   2  28   2       61.45       83.37     36.58 o 
   3  28   2      101.67      129.22     56.50 o 
   4  28   2     1449.02     1561.00    127.54 o 
  -4  29   2      900.38      825.85     88.98 o 
  -3  29   2       84.30      173.45     44.94 o 
  -2  29   2      714.15      611.43     77.47 o 
  -1  29   2     2017.60     2157.62     99.79 o 
   0  29   2      650.80      650.02     78.19 o 
   1  29   2      283.54      237.63     54.66 o 
   2  29   2      462.20      439.63     68.63 o 
   3  29   2     8614.59     8975.22    325.75 o 
   4  29   2       95.47       70.25     40.75 o 
  -4  30   2        6.33       14.85     25.83 o 
  -3  30   2     2229.75     2179.69    146.06 o 
  -2  30   2      439.37      472.92     70.27 o 
  -1  30   2     1284.10     1440.21     84.58 o 
   0  30   2       57.03       56.38     32.09 o 
   1  30   2     4058.88     4068.46    201.94 o 
   2  30   2     3928.58     4194.95    209.34 o 
   3  30   2       32.69       83.79     44.17 o 
  -3  31   2       16.85       58.45     33.99 o 
  -2  31   2      762.41      845.62     92.38 o 
  -1  31   2        3.61      -20.88     19.33 o 
   0  31   2     1757.92     1952.18    139.67 o 
   1  31   2        3.79       -0.12     30.03 o 
   2  31   2     2353.26     2744.93    170.64 o 
  -3  32   2      524.68      448.15     69.77 o 
  -2  32   2     3931.74     3849.19    203.83 o 
  -1  32   2      232.87      330.88     43.88 o 
   0  32   2       72.96      106.11     39.47 o 
   1  32   2        0.24       16.52     26.32 o 
   2  32   2     1853.81     2109.39    151.32 o 
  -1  33   2     2938.58     3203.76    186.88 o 
   0  33   2     2930.28     2843.49    175.90 o 
  -7   0   3        1.00       15.11     18.02 o 
  -5   0   3     9292.03     9422.20    202.73 o 
  -3   0   3     2212.55     2144.28     36.06 o 
  -1   0   3    15141.50    15783.79    321.96 o 
   1   0   3    12118.57    11962.76    169.84 o 
   3   0   3     1283.13     1368.18    127.76 o 
   5   0   3    23745.61    23274.44    324.69 o 
   7   0   3      313.92      236.54     52.99 o 
  -8   1   3      846.50      759.48     51.97 o 
  -7   1   3    14589.34    15297.60    184.52 o 
  -6   1   3     3196.41     3194.83     62.57 o 
  -5   1   3      526.87      493.04     18.19 o 
  -4   1   3     1619.01     1603.91     30.87 o 
  -3   1   3    17359.14    15479.21   1758.82 o 
  -2   1   3      731.95      730.01     33.83 o 
  -1   1   3     1572.79     1612.34     31.31 o 
   0   1   3       71.69       61.06      6.47 o 
   1   1   3     8332.78     8042.59    118.27 o 
   2   1   3      194.43      215.68     11.66 o 
   3   1   3    20937.08    21300.77    241.34 o 
   4   1   3     7611.81     7658.29    156.14 o 
   5   1   3     4015.50     4004.64    117.73 o 
   6   1   3      428.84      478.23     25.54 o 
   7   1   3     1744.98     1911.67     96.46 o 
   8   1   3       75.45       25.67     27.76 o 
  -8   2   3     1419.20     1416.34     70.81 o 
  -7   2   3      125.09      158.80     20.90 o 
  -6   2   3     9285.64     9623.45    126.42 o 
  -5   2   3       43.20       30.27      6.43 o 
  -4   2   3     3460.10     3496.71     46.72 o 
  -3   2   3     6589.17     5498.61   1001.79 o 
  -2   2   3    22352.58    22038.54    310.47 o 
  -1   2   3     2466.43     2659.11     62.79 o 
   0   2   3     3200.25     3072.28     41.10 o 
   1   2   3      140.24      157.07      9.94 o 
   2   2   3    28818.93    28807.16    368.34 o 
   3   2   3      161.70      152.49     21.82 o 
   4   2   3     4103.66     4191.57     90.53 o 
   5   2   3     2484.48     2518.92    107.31 o 
   6   2   3    10149.61    10289.01    163.37 o 
   7   2   3     1947.31     2046.87    140.50 o 
   8   2   3     1087.18     1120.09     80.77 o 
  -8   3   3      607.70      621.98     46.95 o 
  -7   3   3       73.25       65.36     12.86 o 
  -6   3   3     2921.07     2981.15     60.75 o 
  -5   3   3      229.77      240.26     36.73 o 
  -4   3   3    13739.17    13619.28    138.13 o 
  -3   3   3       32.11       44.97      7.77 o 
  -2   3   3       98.28      108.00     13.33 o 
  -1   3   3     1831.73     1868.85     26.71 o 
   0   3   3     3034.31     2803.97     49.43 o 
   1   3   3     7715.84     7463.59     84.17 o 
   2   3   3     2451.26     2572.31     46.68 o 
   3   3   3     8115.48     8068.57    126.36 o 
   4   3   3     5968.66     6266.19    291.43 o 
   5   3   3      548.49      620.16     45.79 o 
   6   3   3     7063.69     7329.38    129.60 o 
   7   3   3      462.93      306.73     60.23 o 
   8   3   3      247.66      170.82     39.48 o 
  -8   4   3     1328.30     1292.48     67.59 o 
  -7   4   3      686.24      702.24     31.44 o 
  -6   4   3     2516.01     2551.96     64.94 o 
  -5   4   3     6971.08     7015.20    102.20 o 
  -4   4   3     1629.33     1557.27     34.37 o 
  -3   4   3      157.95      197.56      8.35 o 
  -2   4   3    21970.54    21720.99    166.90 o 
  -1   4   3     4902.17     4906.99     53.34 o 
   0   4   3     2108.74     2181.52     37.07 o 
   1   4   3    23941.87    24145.94    221.57 o 
   2   4   3    18499.11    18733.79    210.06 o 
   3   4   3      138.72      150.34     18.71 o 
   4   4   3     1882.23     1857.36     72.26 o 
   5   4   3     2221.09     2206.22    100.71 o 
   6   4   3     3989.63     4250.46    135.71 o 
   7   4   3     1081.62     1196.73    107.80 o 
   8   4   3     3696.23     3782.03    176.63 o 
  -8   5   3      247.87      271.26     51.00 o 
  -7   5   3     5336.11     5466.94    111.92 o 
  -6   5   3     2458.21     2592.27     80.94 o 
  -5   5   3     1337.08     1356.54     39.12 o 
  -4   5   3     1450.31     1442.52     28.92 o 
  -3   5   3    21202.96    21143.53     86.23 o 
  -2   5   3      189.77      249.10      8.59 o 
  -1   5   3     2532.77     2170.09     34.71 o 
   0   5   3      186.78      203.84     15.95 o 
   1   5   3    14136.03    14477.04    165.27 o 
   2   5   3     2393.09     2182.03     42.10 o 
   3   5   3    14685.75    15403.33    355.99 o 
   4   5   3        3.69       16.47     17.41 o 
   5   5   3     3841.41     3971.08    120.66 o 
   6   5   3      394.21      447.66     65.37 o 
   7   5   3     4408.74     4816.23    220.64 o 
   8   5   3       64.80       35.29     37.17 o 
  -8   6   3      986.08      996.71     92.01 o 
  -7   6   3       19.41       19.66     18.63 o 
  -6   6   3       16.29       10.51     10.09 o 
  -5   6   3      783.26      842.38     31.18 o 
  -4   6   3     2417.89     2401.66     56.83 o 
  -3   6   3     5422.62     5320.29     45.88 o 
  -2   6   3     7257.20     7506.38     61.56 o 
  -1   6   3    15227.77    15056.76    130.25 o 
   0   6   3      660.94      744.68     34.87 o 
   1   6   3    18986.25    18970.41    217.19 o 
   2   6   3      196.71      198.09     13.98 o 
   3   6   3      610.53      184.11    306.79 o 
   4   6   3      176.77      174.69     25.17 o 
   5   6   3      679.52      805.92     52.80 o 
   6   6   3       96.50       97.55     25.60 o 
   7   6   3     1122.02     1182.85     83.21 o 
   8   6   3      413.48      414.23     70.95 o 
  -8   7   3      871.30      737.94     81.84 o 
  -7   7   3     2305.11     2392.82     86.31 o 
  -6   7   3     1639.41     1735.83     55.15 o 
  -5   7   3      531.97      537.45     21.56 o 
  -4   7   3     5275.94     5306.06     63.77 o 
  -3   7   3     3611.87     3332.63     41.08 o 
  -2   7   3     1634.67     1742.41     27.55 o 
  -1   7   3    13522.34    13515.19    139.56 o 
   0   7   3    16048.26    15797.03    185.98 o 
   1   7   3     4363.27     4366.54     73.72 o 
   2   7   3    14864.58    15256.55    178.91 o 
   3   7   3      205.43       38.01     72.10 o 
   4   7   3      881.47      972.33     52.84 o 
   5   7   3      626.56      547.51     43.77 o 
   6   7   3     3906.69     3936.56    130.88 o 
   7   7   3     2629.66     2647.92    113.66 o 
   8   7   3     2091.00     2178.88    153.24 o 
  -8   8   3     2299.86     2284.11    141.70 o 
  -7   8   3       13.27        9.82     20.46 o 
  -6   8   3     7047.04     6692.85    131.23 o 
  -5   8   3     2717.44     2644.72     63.23 o 
  -4   8   3     1120.88     1084.51     30.64 o 
  -3   8   3     2795.00     2816.87     45.10 o 
  -2   8   3    56479.83    54664.67    344.06 o 
  -1   8   3     8967.83     9118.21    104.87 o 
   0   8   3     1566.97     1481.20     38.81 o 
   1   8   3     4455.93     4828.72     65.38 o 
   2   8   3    15508.53    15839.68    232.42 o 
   3   8   3     4387.00     1207.18   1976.69 o 
   4   8   3      347.52      250.11     27.20 o 
   5   8   3     2230.93     2251.89    145.01 o 
   6   8   3     4000.18     4174.92    157.11 o 
   7   8   3       13.90       17.88     21.81 o 
   8   8   3     1477.01     1295.14    117.39 o 
  -8   9   3      853.75      777.88     84.86 o 
  -7   9   3       38.70       43.98     15.65 o 
  -6   9   3      587.14      504.99     26.40 o 
  -5   9   3     4895.09     4775.35     91.79 o 
  -4   9   3      168.47      172.53     20.32 o 
  -3   9   3      399.38      409.42     16.68 o 
  -2   9   3     1520.92     1703.88     30.16 o 
  -1   9   3     3773.39     3489.92     63.00 o 
   0   9   3    19760.05    19947.32    232.58 o 
   1   9   3     4615.44     4928.99     67.55 o 
   2   9   3      873.41      748.54     25.81 o 
   3   9   3     1722.17     1596.68     96.12 o 
   4   9   3      684.54      732.15     44.94 o 
   5   9   3      472.72      456.95     41.15 o 
   6   9   3     1059.61     1118.71     68.56 o 
   7   9   3     3384.72     3637.13    135.79 o 
   8   9   3     2016.87     1930.73    142.03 o 
  -8  10   3       11.90       -2.75     30.78 o 
  -7  10   3       26.74        5.16     45.59 o 
  -6  10   3     5451.74     4823.19    138.85 o 
  -5  10   3     9472.97     9338.77    145.85 o 
  -4  10   3     5958.98     5773.61    124.72 o 
  -3  10   3     2906.25     2912.67     55.75 o 
  -2  10   3     8246.82     8500.22     93.19 o 
  -1  10   3    34433.95    33606.01    313.74 o 
   0  10   3      389.69      356.17     19.99 o 
   1  10   3     8627.72     8782.45    120.48 o 
   2  10   3    10073.37    10282.96    136.39 o 
   3  10   3     4007.28     4041.20     72.49 o 
   4  10   3        0.29        3.90     17.82 o 
   5  10   3     3430.20     3510.77    116.02 o 
   6  10   3     5055.12     4925.93    150.83 o 
   7  10   3      291.80      360.97     45.23 o 
   8  10   3       58.39      135.05     48.23 o 
  -8  11   3        0.64      -25.63     23.91 o 
  -7  11   3     4231.52     4298.97    198.16 o 
  -6  11   3        9.73        3.02      8.77 o 
  -5  11   3      143.56      126.67     14.19 o 
  -4  11   3     7876.64     7894.90    112.90 o 
  -3  11   3     2033.90     1883.23     52.50 o 
  -2  11   3      330.29      426.50     18.73 o 
  -1  11   3    19724.21    19578.97    206.93 o 
   0  11   3     2693.52     2655.70     66.12 o 
   1  11   3        5.32       19.64      5.76 o 
   2  11   3     7302.93     7509.30    140.64 o 
   3  11   3    16583.56    16427.42    347.20 o 
   4  11   3     3962.25     3928.12    112.55 o 
   5  11   3        2.96       16.54     17.69 o 
   6  11   3      170.13      202.53     32.96 o 
   7  11   3     6583.23     6836.05    395.96 o 
   8  11   3       33.57       56.65     36.19 o 
  -8  12   3      800.93      798.89     89.41 o 
  -7  12   3      473.92      470.17     41.97 o 
  -6  12   3     3944.14     3673.80     83.69 o 
  -5  12   3     5799.93     5451.24    163.30 o 
  -4  12   3      234.50      241.17     19.73 o 
  -3  12   3     1152.50     1114.35     44.24 o 
  -2  12   3    10291.56    10740.62    130.04 o 
  -1  12   3     1201.28     1113.46     41.23 o 
   0  12   3        8.57       24.62      7.68 o 
   1  12   3     5703.57     5954.12    374.52 o 
   2  12   3     2567.47     2408.38     79.84 o 
   3  12   3      101.30      142.99     16.82 o 
   4  12   3     1433.02     1451.02     66.25 o 
   5  12   3     3289.86     3314.87    115.26 o 
   6  12   3       39.79       61.80     23.25 o 
   7  12   3      911.00      948.76     86.28 o 
   8  12   3      598.83      576.19     81.87 o 
  -8  13   3     2082.58     1778.23    134.37 o 
  -7  13   3       13.67       22.56     16.74 o 
  -6  13   3     1699.54     1674.94     65.35 o 
  -5  13   3      447.50      455.38     22.86 o 
  -4  13   3     9444.72     9272.44    128.11 o 
  -3  13   3      559.60      536.18     29.13 o 
  -2  13   3      966.62     1044.52     26.43 o 
  -1  13   3      158.50      166.46     11.73 o 
   0  13   3    10055.83    10326.70    184.50 o 
   1  13   3       84.04      109.90     17.99 o 
   2  13   3       36.94       46.94     12.20 o 
   3  13   3      650.50      547.60     36.89 o 
   4  13   3    13703.51    13221.39    245.10 o 
   5  13   3      637.51      746.59     55.49 o 
   6  13   3     4849.98     5067.27    200.02 o 
   7  13   3      344.52      336.33     43.98 o 
  -8  14   3     2205.10     1922.23    142.15 o 
  -7  14   3        4.82      -10.70     19.04 o 
  -6  14   3     7872.79     8103.10    316.31 o 
  -5  14   3     5857.63     5603.39     87.33 o 
  -4  14   3     4700.89     4425.87     82.12 o 
  -3  14   3     1367.48     1345.49     37.65 o 
  -2  14   3     8121.46     8337.69    105.71 o 
  -1  14   3        4.03        7.70      6.88 o 
   0  14   3       29.76       28.99     10.96 o 
   1  14   3     1365.11     1375.60     58.68 o 
   2  14   3    13860.53    15100.49    242.28 o 
   3  14   3     3989.68     3848.47    105.11 o 
   4  14   3     1308.83     1263.35     33.18 o 
   5  14   3     7243.97     7773.02    191.98 o 
   6  14   3     6092.43     6351.33    180.37 o 
   7  14   3      144.91      120.47     30.74 o 
  -8  15   3      139.78      141.73     44.76 o 
  -7  15   3     6427.04     6282.59    167.73 o 
  -6  15   3      160.67      147.85     26.26 o 
  -5  15   3       86.04      103.59     13.73 o 
  -4  15   3      626.61      568.73     27.46 o 
  -3  15   3     2906.83     2864.49     58.71 o 
  -2  15   3     1730.15     1707.49     58.70 o 
  -1  15   3     2320.24     2341.00     61.42 o 
   0  15   3      345.80      360.14     58.84 o 
   1  15   3     2153.96     2233.66     96.26 o 
   2  15   3     5244.60     5512.22    112.39 o 
   3  15   3     9060.77     9220.80    264.70 o 
   4  15   3      763.10      796.54     34.19 o 
   5  15   3      820.63      898.67     61.41 o 
   6  15   3     2237.05     2207.18    102.39 o 
   7  15   3      900.28      909.06     73.10 o 
  -7  16   3       25.67       15.89     18.19 o 
  -6  16   3      160.85      125.70     25.56 o 
  -5  16   3    15610.12    15034.18    378.62 o 
  -4  16   3       12.91       27.44      8.92 o 
  -3  16   3     6016.66     6024.10     84.92 o 
  -2  16   3     1507.40     1426.05     46.10 o 
  -1  16   3     3800.03     3711.99     82.22 o 
   0  16   3     5483.03     5442.86    145.94 o 
   1  16   3     8071.96     8305.38    142.51 o 
   2  16   3     1798.16     1892.81    104.78 o 
   3  16   3     6701.15     6088.17    213.40 o 
   4  16   3     2536.58     2432.90     91.06 o 
   5  16   3    10870.84    11337.28    247.18 o 
   6  16   3        0.13        7.43     18.36 o 
   7  16   3        2.62       19.29     19.08 o 
  -7  17   3     1534.60     1415.00     77.53 o 
  -6  17   3     2679.67     2766.27    103.86 o 
  -5  17   3     1009.75     1074.25     61.29 o 
  -4  17   3     7574.57     7508.60    114.51 o 
  -3  17   3     1578.12     1581.30     41.87 o 
  -2  17   3     1215.62     1246.06     32.74 o 
  -1  17   3     1533.52     1550.20     52.42 o 
   0  17   3     7400.10     7741.68    196.27 o 
   1  17   3     3878.09     3846.29     95.35 o 
   2  17   3       44.70       78.52     27.04 o 
   3  17   3     4106.68     3962.99    169.01 o 
   4  17   3     9124.83     8858.87    242.58 o 
   5  17   3        0.11       28.14     26.07 o 
   6  17   3        2.34        2.15     16.86 o 
   7  17   3     2815.19     2957.53    127.73 o 
  -7  18   3      153.54      216.48     56.25 o 
  -6  18   3      870.48      873.67     59.65 o 
  -5  18   3      932.09      940.00     58.48 o 
  -4  18   3       79.72       97.82     16.01 o 
  -3  18   3     3254.53     3090.23     65.29 o 
  -2  18   3     2476.70     2609.04     50.71 o 
  -1  18   3      507.21      513.96     26.80 o 
   0  18   3      397.23      417.31     29.13 o 
   1  18   3       26.22       46.60     22.87 o 
   2  18   3     4868.08     4868.31    185.52 o 
   3  18   3      832.38      783.70     73.87 o 
   4  18   3     2936.71     3154.38    107.95 o 
   5  18   3      477.91      393.04     58.74 o 
   6  18   3     1189.56     1298.13     79.86 o 
   7  18   3     1015.90     1006.06     74.88 o 
  -7  19   3      555.09      509.10     49.17 o 
  -6  19   3     1102.51     1018.87     64.52 o 
  -5  19   3      326.37      313.58     46.51 o 
  -4  19   3    14836.95    14656.59    261.72 o 
  -3  19   3     1024.16      995.85     40.62 o 
  -2  19   3       92.21      104.19     12.07 o 
  -1  19   3        8.21       34.86     11.83 o 
   0  19   3    22114.77    21705.05    489.80 o 
   1  19   3       99.83      136.39     32.50 o 
   2  19   3     1298.88     1220.24     89.06 o 
   3  19   3      739.39      766.06     73.79 o 
   4  19   3     2434.55     2544.13    143.90 o 
   5  19   3      808.24      830.17     85.10 o 
   6  19   3      864.13      762.72     73.12 o 
  -7  20   3     1391.98     1253.03    120.55 o 
  -6  20   3      558.64      540.07     49.09 o 
  -5  20   3     1241.27     1393.33     98.09 o 
  -4  20   3      333.84      350.92     41.47 o 
  -3  20   3      974.60     1059.85     49.69 o 
  -2  20   3     5797.43     5789.82    105.00 o 
  -1  20   3     3030.41     3160.65    101.03 o 
   0  20   3      836.59      913.30     75.15 o 
   1  20   3    15132.79    14786.25    379.90 o 
   2  20   3     2281.65     2302.33    126.73 o 
   3  20   3       90.00      142.01     37.09 o 
   4  20   3      684.03      703.82     76.51 o 
   5  20   3     2241.84     2350.29    145.81 o 
   6  20   3      259.81      269.30     40.15 o 
  -7  21   3     2550.53     2211.32    103.37 o 
  -6  21   3      275.38      262.02     35.34 o 
  -5  21   3        1.59       19.91     22.62 o 
  -4  21   3        5.53       18.92     12.48 o 
  -3  21   3     6031.91     6048.04    136.15 o 
  -2  21   3      272.69      251.73     30.64 o 
  -1  21   3     5991.17     6218.80    152.49 o 
   0  21   3      932.22      924.71     77.66 o 
   1  21   3     6845.08     6899.24    234.58 o 
   2  21   3      321.44      297.35     49.13 o 
   3  21   3      796.93      818.63     78.89 o 
   4  21   3      502.10      552.55     69.61 o 
   5  21   3        3.14      -11.33     26.90 o 
   6  21   3      174.96      158.62     32.55 o 
  -6  22   3       19.64        3.28     20.35 o 
  -5  22   3     1036.22     1059.88     66.54 o 
  -4  22   3      257.35      246.58     30.84 o 
  -3  22   3     4184.28     3969.51    106.71 o 
  -2  22   3     4102.07     4248.14    124.16 o 
  -1  22   3     9407.10     9188.05    198.92 o 
   0  22   3     1821.21     1836.78    112.20 o 
   1  22   3     4871.34     4727.51    192.54 o 
   2  22   3      132.30      111.22     33.02 o 
   3  22   3      731.02      599.16     68.02 o 
   4  22   3      121.25      105.69     34.45 o 
   5  22   3     3990.15     4182.29    203.47 o 
   6  22   3      582.42      605.52     59.17 o 
  -6  23   3      302.30      306.89     38.53 o 
  -5  23   3       92.05       98.93     20.82 o 
  -4  23   3     5327.15     5350.99    135.97 o 
  -3  23   3     4316.77     4345.67    239.06 o 
  -2  23   3      603.19      603.38     46.39 o 
  -1  23   3      823.71      873.84     55.80 o 
   0  23   3    23916.12    23253.14    541.50 o 
   1  23   3      712.71      646.27     71.16 o 
   2  23   3        1.61       21.29     24.71 o 
   3  23   3       97.39      111.90     35.34 o 
   4  23   3      699.65      831.09     87.58 o 
   5  23   3       27.21       31.34     32.32 o 
   6  23   3       94.22      122.41     48.46 o 
  -6  24   3     1169.65     1127.05     74.00 o 
  -5  24   3        1.12       10.96     15.31 o 
  -4  24   3      200.29      206.71     32.96 o 
  -3  24   3       61.65       59.17     16.44 o 
  -2  24   3     1945.32     1920.59     84.53 o 
  -1  24   3        1.20       29.33     28.73 o 
   0  24   3     2662.61     2703.78    144.71 o 
   1  24   3       61.13       49.83     27.55 o 
   2  24   3     1997.49     2271.95    136.84 o 
   3  24   3        6.15       -8.80     27.88 o 
   4  24   3     2430.82     2650.08    159.11 o 
   5  24   3      114.64       33.19     36.82 o 
   6  24   3      786.12      747.37     96.74 o 
  -6  25   3     1536.96     1311.77    109.08 o 
  -5  25   3      162.66      161.64     42.78 o 
  -4  25   3     2218.14     2140.90    182.63 o 
  -3  25   3      697.50      705.16     49.23 o 
  -2  25   3     3358.05     3478.94    118.54 o 
  -1  25   3     4760.73     4920.30    202.07 o 
   0  25   3     5957.52     6296.87    234.63 o 
   1  25   3     1747.15     1875.39    123.93 o 
   2  25   3      975.72      818.19     83.96 o 
   3  25   3      258.82      298.78     53.67 o 
   4  25   3     3642.70     3940.49    199.50 o 
   5  25   3      410.99      480.45     72.72 o 
  -5  26   3     3994.14     3974.84    191.95 o 
  -4  26   3        1.15      -21.42     26.18 o 
  -3  26   3     1027.42      974.68     53.08 o 
  -2  26   3      125.47      147.66     27.71 o 
  -1  26   3     6836.31     7068.39    255.12 o 
   0  26   3     2018.53     2034.57    128.54 o 
   1  26   3     1508.71     1661.18    118.83 o 
   2  26   3        2.85       43.02     31.65 o 
   3  26   3     2738.91     2770.92    162.58 o 
   4  26   3      318.87      338.59     64.54 o 
   5  26   3     4700.82     4805.03    232.80 o 
  -5  27   3      129.09       78.27     33.45 o 
  -4  27   3      598.05      655.74     76.76 o 
  -3  27   3     3889.90     4098.22    192.12 o 
  -2  27   3     1433.81     1398.17     76.78 o 
  -1  27   3     1458.22     1455.81    109.88 o 
   0  27   3       43.91       82.07     31.66 o 
   1  27   3       43.22      178.20     42.74 o 
   2  27   3       25.76       -5.05     30.73 o 
   3  27   3     5880.30     6337.60    261.89 o 
   4  27   3      774.91      625.79     83.22 o 
  -5  28   3     1575.09     1469.30    120.21 o 
  -4  28   3      733.15      907.08     92.99 o 
  -3  28   3      157.19      270.18     51.78 o 
  -2  28   3      754.64      730.33     57.48 o 
  -1  28   3     1679.73     1714.85    122.90 o 
   0  28   3        1.09       24.20     25.39 o 
   1  28   3     5477.80     5759.98    239.37 o 
   2  28   3     2284.81     2624.76    160.06 o 
   3  28   3      672.76      602.83     81.03 o 
   4  28   3      714.61      991.71    105.31 o 
  -4  29   3     5514.96     5485.91    240.58 o 
  -3  29   3      105.91      238.96     50.31 o 
  -2  29   3        5.15       40.10     25.73 o 
  -1  29   3       99.12      154.04     41.05 o 
   0  29   3     2221.28     2184.37    141.66 o 
   1  29   3       18.01       38.19     31.10 o 
   2  29   3     1528.53     1367.06    115.72 o 
   3  29   3       52.09       79.95     39.86 o 
  -4  30   3      170.78       85.15     38.89 o 
  -3  30   3        1.07       -9.50     23.63 o 
  -2  30   3      431.27      503.59     70.70 o 
  -1  30   3      169.68      244.78     50.65 o 
   0  30   3       26.46       96.32     37.97 o 
   1  30   3      159.46      123.62     44.47 o 
   2  30   3     2202.68     2532.30    162.22 o 
   3  30   3      640.26      759.32     93.97 o 
  -3  31   3     1013.24      982.13    100.13 o 
  -2  31   3       14.63       -4.40     21.71 o 
  -1  31   3     1001.43      903.67     95.57 o 
   0  31   3     1914.17     2146.25    146.01 o 
   1  31   3       85.84       78.76     32.56 o 
   2  31   3       28.07       91.49     39.52 o 
  -2  32   3       27.10       33.13     28.67 o 
  -1  32   3     2351.43     2695.51    167.61 o 
   0  32   3       18.44       32.00     31.84 o 
   1  32   3      768.58      778.62     92.81 o 
  -1  33   3     1124.76     1021.50    105.50 o 
   0  33   3      956.37      958.12    101.35 o 
  -8   0   4     2298.18     2315.46    136.45 o 
  -6   0   4      309.41      296.09     46.69 o 
  -4   0   4    23772.07    23525.82    503.02 o 
  -2   0   4    18553.51    18010.04    386.66 o 
   0   0   4     1466.92     1523.00     59.72 o 
   2   0   4    17186.60    17357.07    339.19 o 
   4   0   4     1538.60     1619.21     47.97 o 
   6   0   4    11458.42    12823.91    387.16 o 
   8   0   4     1012.17      992.47    113.48 o 
  -8   1   4      347.65      280.77     34.50 o 
  -7   1   4     3832.20     4046.65     73.88 o 
  -6   1   4     3535.42     3777.93     65.02 o 
  -5   1   4      381.99      356.76     13.98 o 
  -4   1   4     8462.82     8201.92    102.14 o 
  -3   1   4    29280.81    29329.78    416.29 o 
  -2   1   4     2901.08     2851.65     78.40 o 
  -1   1   4     1609.08     1608.20     36.20 o 
   0   1   4     2246.14     2122.56     53.98 o 
   1   1   4     5271.75     5094.60     78.68 o 
   2   1   4     1117.65     1183.46     37.40 o 
   3   1   4     2314.48     2376.45     52.61 o 
   4   1   4     9524.67     9316.36    115.91 o 
   5   1   4     7864.12     7695.97    121.29 o 
   6   1   4       21.38       75.56     26.62 o 
   7   1   4     1868.47     1861.34    101.98 o 
   8   1   4     1449.41     1477.64     96.66 o 
  -8   2   4       22.91        7.20     20.74 o 
  -7   2   4      108.26      102.64     14.91 o 
  -6   2   4      250.13      238.39     15.60 o 
  -5   2   4     7060.38     7105.76     92.08 o 
  -4   2   4     3278.15     3190.53     90.71 o 
  -3   2   4      101.19      108.27     18.98 o 
  -2   2   4     4734.00     4589.00    158.10 o 
  -1   2   4     1820.32     1798.38     39.07 o 
   0   2   4      970.32     1011.86     23.93 o 
   1   2   4     8342.47     8561.16    114.31 o 
   2   2   4      132.32      135.17     11.04 o 
   3   2   4      948.09      886.62     49.99 o 
   4   2   4      438.31      435.41     21.49 o 
   5   2   4     4938.53     5015.13     85.26 o 
   6   2   4      847.56      915.81     50.79 o 
   7   2   4       20.67       40.74     27.95 o 
   8   2   4      464.66      390.52     54.59 o 
  -8   3   4      203.82      197.62     30.89 o 
  -7   3   4     8202.03     8781.50    122.17 o 
  -6   3   4      629.48      638.43     25.13 o 
  -5   3   4      203.61      236.51     10.26 o 
  -4   3   4      248.68      248.90     11.51 o 
  -3   3   4    34699.68    34236.52    474.58 o 
  -2   3   4      302.37      343.57     14.65 o 
  -1   3   4     8379.84     8692.74    116.06 o 
   0   3   4      214.78      237.31     12.95 o 
   1   3   4    40622.41    40884.89    369.04 o 
   2   3   4     9024.52     9121.79    106.75 o 
   3   3   4      455.13      469.67     19.26 o 
   4   3   4      571.93      566.45     49.52 o 
   5   3   4     9792.02     9992.92    215.11 o 
   6   3   4      155.30      168.18     30.60 o 
   7   3   4     5810.77     6322.80    268.13 o 
   8   3   4      173.27      149.72     38.45 o 
  -8   4   4     2613.90     2556.94    101.96 o 
  -7   4   4     2525.11     2465.62     56.59 o 
  -6   4   4     6029.21     6286.17     92.70 o 
  -5   4   4      358.16      374.90     13.12 o 
  -4   4   4    10249.90    10168.62    104.48 o 
  -3   4   4     3026.40     2838.34     43.05 o 
  -2   4   4     1994.15     1971.62     30.21 o 
  -1   4   4     2881.86     2898.17     42.00 o 
   0   4   4     8247.51     8078.43    116.77 o 
   1   4   4     1774.89     1594.69     39.23 o 
   2   4   4    25338.68    25461.73    216.25 o 
   3   4   4      685.48      680.60     38.42 o 
   4   4   4        1.28        9.77      9.72 o 
   5   4   4     6010.61     5964.14    157.74 o 
   6   4   4     2849.22     2693.25    138.80 o 
   7   4   4      555.25      529.43     53.34 o 
   8   4   4       28.73       57.31     37.28 o 
  -8   5   4      403.61      430.67     43.21 o 
  -7   5   4      424.82      421.28     25.67 o 
  -6   5   4     4756.33     4796.35     83.29 o 
  -5   5   4        0.85        1.71      5.26 o 
  -4   5   4     3540.91     3639.91     51.50 o 
  -3   5   4     8384.38     8507.21     78.62 o 
  -2   5   4     6049.96     5964.30     63.79 o 
  -1   5   4       79.70       70.72      6.31 o 
   0   5   4    23195.71    22798.18    224.11 o 
   1   5   4     5646.51     5577.42     65.32 o 
   2   5   4     3998.43     4153.11     76.08 o 
   3   5   4     1770.17     1727.33     62.76 o 
   4   5   4     6606.83     6727.59    158.45 o 
   5   5   4     3963.66     4140.19    128.64 o 
   6   5   4      167.35      175.25     31.18 o 
   7   5   4        0.42      -15.02     20.30 o 
   8   5   4     3623.50     3891.08    217.87 o 
  -8   6   4     5420.75     5340.28    235.42 o 
  -7   6   4       35.85       56.12     11.49 o 
  -6   6   4     2417.94     2352.12     60.59 o 
  -5   6   4      823.22      845.95     28.14 o 
  -4   6   4     4665.45     4710.73     59.01 o 
  -3   6   4     2499.29     2592.95     39.74 o 
  -2   6   4     5455.44     5061.45     53.22 o 
  -1   6   4     6206.59     5724.61     73.09 o 
   0   6   4     9062.50     8618.77    147.62 o 
   1   6   4      364.36      394.06     15.94 o 
   2   6   4    17565.60    17301.02    269.89 o 
   3   6   4     6106.40     5724.85    189.50 o 
   4   6   4      963.87      945.35     54.18 o 
   5   6   4        1.95       -6.64     20.61 o 
   6   6   4      617.41      681.02     54.95 o 
   7   6   4      925.21      950.40     70.56 o 
   8   6   4       27.20       22.93     35.90 o 
  -8   7   4      100.71       86.93     38.71 o 
  -7   7   4     1021.66     1111.42     71.16 o 
  -6   7   4      732.40      793.10     46.20 o 
  -5   7   4     1754.71     1697.13     35.40 o 
  -4   7   4       24.76       15.17      4.46 o 
  -3   7   4      817.91      834.35     21.15 o 
  -2   7   4      204.31      273.39     14.86 o 
  -1   7   4     2375.92     2417.94     43.08 o 
   0   7   4     9195.05     9142.19    126.20 o 
   1   7   4    11365.68    11031.35    177.43 o 
   2   7   4       94.76       74.47     11.65 o 
   3   7   4     6318.16     6699.01    210.52 o 
   4   7   4     2012.29     2052.84    114.37 o 
   5   7   4      248.76      259.03     33.72 o 
   6   7   4      780.27      819.29    129.63 o 
   7   7   4     2169.41     2227.34    107.20 o 
   8   7   4      353.80      301.06     64.24 o 
  -8   8   4        3.03      -28.99     30.57 o 
  -7   8   4      545.24      587.31     42.32 o 
  -6   8   4      393.56      347.11     20.81 o 
  -5   8   4     7309.16     7225.10    103.18 o 
  -4   8   4       40.41       37.77      5.58 o 
  -3   8   4       19.05       27.69      5.26 o 
  -2   8   4       17.09       52.22      7.02 o 
  -1   8   4    40379.03    40040.79    365.21 o 
   0   8   4       46.18       58.78     11.82 o 
   1   8   4     1541.77     1502.62     43.87 o 
   2   8   4     1909.59     2201.03     59.58 o 
   3   8   4     6277.70     5688.57    224.10 o 
   4   8   4      122.53      149.42     32.65 o 
   5   8   4     4534.45     4649.27    278.79 o 
   6   8   4       55.90       58.65     21.98 o 
   7   8   4      778.73      779.54     64.67 o 
   8   8   4       26.48       41.34     34.27 o 
  -8   9   4       26.73       37.49     34.30 o 
  -7   9   4     6598.12     6781.30    159.30 o 
  -6   9   4     4728.51     4377.10    101.61 o 
  -5   9   4      199.42      203.00     15.54 o 
  -4   9   4      784.84      800.14     24.20 o 
  -3   9   4    12426.21    12921.17    271.04 o 
  -2   9   4      832.97      876.03     35.28 o 
  -1   9   4      465.98      428.78     21.61 o 
   0   9   4    24233.74    24135.51    240.70 o 
   1   9   4    28350.31    28694.24    324.57 o 
   2   9   4     2704.47     2671.76     68.90 o 
   3   9   4     5062.26     4967.39    145.18 o 
   4   9   4     1946.24     2008.96    114.58 o 
   5   9   4     2773.55     2764.60    105.27 o 
   6   9   4      791.60      852.17     61.71 o 
   7   9   4      868.50      899.87    101.38 o 
  -8  10   4     4734.53     4408.09    214.72 o 
  -7  10   4       61.88       81.42     20.38 o 
  -6  10   4     1045.14     1021.58     53.84 o 
  -5  10   4      228.01      216.15     16.63 o 
  -4  10   4     4638.02     4670.98     68.08 o 
  -3  10   4      102.50      125.37     13.31 o 
  -2  10   4     2097.54     1882.18     40.23 o 
  -1  10   4     2563.09     2675.42     50.93 o 
   0  10   4     4254.76     4019.66     67.43 o 
   1  10   4      508.36      537.50     26.28 o 
   2  10   4    19405.13    19691.75    241.49 o 
   3  10   4      425.60      399.76     21.15 o 
   4  10   4     1058.63      989.52     80.78 o 
   5  10   4       38.77       37.61     18.49 o 
   6  10   4     2969.10     3295.23    124.67 o 
   7  10   4       49.73       71.93     27.85 o 
  -8  11   4      267.37      171.98     52.65 o 
  -7  11   4      764.70      811.02     51.85 o 
  -6  11   4      998.48      994.62     54.24 o 
  -5  11   4      119.39      128.75     13.61 o 
  -4  11   4     2641.93     2614.35     70.05 o 
  -3  11   4      156.69      196.14     13.86 o 
  -2  11   4     3495.51     3373.70     60.71 o 
  -1  11   4     1280.98     1229.26     56.79 o 
   0  11   4     4139.07     4336.12     71.80 o 
   1  11   4     1425.78     1577.10     61.74 o 
   2  11   4     8909.73     9378.14    140.45 o 
   3  11   4     1957.33     1911.83     60.49 o 
   4  11   4    12683.63    12214.67    253.99 o 
   5  11   4      222.51      195.27     31.02 o 
   6  11   4      295.65      326.44     42.10 o 
   7  11   4     1087.56     1154.58     79.20 o 
  -8  12   4     3755.12     3623.09    197.88 o 
  -7  12   4     1194.12     1249.15     89.38 o 
  -6  12   4     3342.75     3418.68    106.29 o 
  -5  12   4     6743.12     6098.94    163.06 o 
  -4  12   4     6851.28     6810.49     91.21 o 
  -3  12   4      248.67      258.19     17.35 o 
  -2  12   4     4847.42     5139.89     67.17 o 
  -1  12   4    20495.00    20756.80    222.13 o 
   0  12   4    13575.88    13416.62    181.39 o 
   1  12   4       23.04       20.61      8.00 o 
   2  12   4     3720.63     3621.28     63.79 o 
   3  12   4     9671.35     9469.61    134.61 o 
   4  12   4        0.04       16.57     14.27 o 
   5  12   4     1949.58     1959.18     90.31 o 
   6  12   4     4836.40     5161.92    162.72 o 
   7  12   4     1383.91     1475.66     89.84 o 
  -8  13   4       10.97      -59.78     39.85 o 
  -7  13   4     2131.64     2231.68     93.80 o 
  -6  13   4     1255.78     1310.57     81.99 o 
  -5  13   4      575.40      570.77     32.07 o 
  -4  13   4      534.15      495.41     25.54 o 
  -3  13   4    11982.57    11972.94    134.20 o 
  -2  13   4       89.71       93.58      9.32 o 
  -1  13   4     2971.62     3050.61     68.37 o 
   0  13   4      126.84      131.21     14.78 o 
   1  13   4     1064.85     1080.70     35.44 o 
   2  13   4      793.75      740.53     26.80 o 
   3  13   4     5666.92     5708.03     96.32 o 
   4  13   4      221.83      206.64     26.79 o 
   5  13   4     3763.83     4091.99    240.78 o 
   6  13   4      657.09      814.20     70.25 o 
   7  13   4     4682.95     4809.56    166.83 o 
  -8  14   4       83.43       75.07     34.73 o 
  -7  14   4      355.72      350.61     37.26 o 
  -6  14   4       53.24       57.83     37.44 o 
  -5  14   4    10540.31    10554.98    204.73 o 
  -4  14   4      666.72      630.44     32.79 o 
  -3  14   4      385.95      360.81     21.65 o 
  -2  14   4      864.09      883.53     28.78 o 
  -1  14   4     7075.03     7027.00    143.57 o 
   0  14   4     4605.62     4464.39    126.85 o 
   1  14   4      175.62      173.81     11.14 o 
   2  14   4      625.80      574.33     24.34 o 
   3  14   4     6572.55     6659.04    130.17 o 
   4  14   4      501.85      441.80     39.59 o 
   5  14   4     2919.27     3235.18    165.10 o 
   6  14   4     3511.79     3456.55    132.40 o 
   7  14   4     2726.04     2973.60    231.24 o 
  -7  15   4      433.42      392.29     63.79 o 
  -6  15   4     8381.79     8528.58    193.92 o 
  -5  15   4       48.20       47.48     11.44 o 
  -4  15   4     7043.71     6852.14    163.82 o 
  -3  15   4     1896.69     1947.98     58.67 o 
  -2  15   4     7753.86     7653.82    110.96 o 
  -1  15   4     1823.31     1887.23    134.37 o 
   0  15   4     5472.31     5537.32    106.86 o 
   1  15   4     2400.99     2492.32     50.52 o 
   2  15   4      395.63      398.41     22.66 o 
   3  15   4     2150.65     2122.98    101.16 o 
   4  15   4    12649.42    11263.75    186.46 o 
   5  15   4      677.47      706.11     79.32 o 
   6  15   4      222.45      241.54     45.01 o 
   7  15   4      660.91      616.01     64.36 o 
  -7  16   4      291.74      232.12     52.71 o 
  -6  16   4      218.26      233.01     32.22 o 
  -5  16   4       44.47       53.30     11.47 o 
  -4  16   4     5684.43     5426.91     95.63 o 
  -3  16   4      290.12      267.68     22.20 o 
  -2  16   4     9663.80     9737.49    131.31 o 
  -1  16   4        3.83       27.34     19.65 o 
   0  16   4      188.48      187.51     20.54 o 
   1  16   4      862.72      868.49     41.28 o 
   2  16   4     2650.53     2711.15     78.38 o 
   3  16   4       16.56        9.90     10.74 o 
   4  16   4        3.54       27.05      7.46 o 
   5  16   4      415.22      499.90     67.15 o 
   6  16   4     8889.30     9345.84    235.21 o 
   7  16   4      198.39      293.16     57.90 o 
  -7  17   4     1169.36      991.76    103.50 o 
  -6  17   4     2377.34     2364.57    117.68 o 
  -5  17   4      294.67      258.63     32.05 o 
  -4  17   4     3054.83     2833.43    100.49 o 
  -3  17   4     2603.44     2542.70     61.95 o 
  -2  17   4       38.80       71.80     12.19 o 
  -1  17   4       28.92       49.98     12.09 o 
   0  17   4     7406.40     7512.73    135.14 o 
   1  17   4      353.12      381.01     47.04 o 
   2  17   4      860.16      955.19     51.75 o 
   3  17   4      956.75      971.15     47.56 o 
   4  17   4     4905.08     4655.43    117.60 o 
   5  17   4      899.88      862.23     87.49 o 
   6  17   4     1000.25     1178.99     78.37 o 
  -7  18   4      651.06      571.25     79.29 o 
  -6  18   4      153.69      147.18     27.79 o 
  -5  18   4     5148.82     5054.24    142.68 o 
  -4  18   4     1264.30     1223.05     51.15 o 
  -3  18   4      532.08      484.68     30.94 o 
  -2  18   4     3106.12     2898.21    116.96 o 
  -1  18   4    10573.99    10382.76    166.65 o 
   0  18   4      232.42      260.89     28.99 o 
   1  18   4      891.62      898.97     37.83 o 
   2  18   4       68.97       37.72     12.62 o 
   3  18   4     5627.78     5861.27    135.21 o 
   4  18   4     1517.70     1476.46     46.61 o 
   5  18   4     3962.08     4076.20    196.43 o 
   6  18   4      925.54     1037.68     74.75 o 
  -7  19   4     2280.23     2071.44    152.06 o 
  -6  19   4      916.30      830.55     58.06 o 
  -5  19   4      392.17      346.24     40.16 o 
  -4  19   4      418.22      403.08     79.37 o 
  -3  19   4     6938.03     6674.15    156.65 o 
  -2  19   4     4114.99     4079.43     69.95 o 
  -1  19   4     2045.38     1982.29     43.98 o 
   0  19   4     1347.35     1342.46     89.35 o 
   1  19   4    10718.97    11048.32    322.76 o 
   2  19   4      546.70      551.83     36.23 o 
   3  19   4     1018.99      945.80     86.19 o 
   4  19   4     1181.63     1174.75     81.55 o 
   5  19   4     1442.65     1458.83    116.01 o 
   6  19   4      567.58      563.06     56.66 o 
  -7  20   4     1466.90     1506.03    131.50 o 
  -6  20   4      318.49      336.78     39.56 o 
  -5  20   4      781.38      850.59     76.86 o 
  -4  20   4      376.39      369.64     53.02 o 
  -3  20   4      296.98      288.48     42.29 o 
  -2  20   4     1239.79     1267.03     68.57 o 
  -1  20   4     1847.89     1791.45     65.27 o 
   0  20   4        1.38       56.80     25.15 o 
   1  20   4        1.34        1.68     21.69 o 
   2  20   4     4935.56     4968.80    120.35 o 
   3  20   4     2361.84     2536.74    142.54 o 
   4  20   4     4203.38     4045.43    104.86 o 
   5  20   4      353.58      392.83     63.21 o 
   6  20   4      834.38      747.96     65.02 o 
  -6  21   4     4565.22     4174.53    148.09 o 
  -5  21   4      191.39      192.79     29.67 o 
  -4  21   4     1192.87     1356.71     78.04 o 
  -3  21   4      910.98      876.98     76.36 o 
  -2  21   4     4625.22     4712.48    101.81 o 
  -1  21   4      127.15      122.22     12.28 o 
   0  21   4    13227.45    13629.94    361.85 o 
   1  21   4      638.86      577.38     63.92 o 
   2  21   4     4301.69     2566.23   1500.30 o 
   3  21   4       72.55       76.97     33.59 o 
   4  21   4     4999.84     5118.91    221.18 o 
   5  21   4      346.17      321.33     57.57 o 
   6  21   4       98.29       77.47     25.24 o 
  -6  22   4       68.65       24.91     17.28 o 
  -5  22   4      532.53      492.80     45.56 o 
  -4  22   4       37.79       84.84     27.07 o 
  -3  22   4      806.00      943.27     80.08 o 
  -2  22   4     2641.84     2493.69     68.28 o 
  -1  22   4     7375.75     7000.34    125.96 o 
   0  22   4        2.33       19.39     23.70 o 
   1  22   4       48.43       87.10     32.51 o 
   2  22   4     6461.06     1758.79   3283.04 o 
   3  22   4     1640.37     1871.11    127.01 o 
   4  22   4      739.26      749.10     84.42 o 
   5  22   4        1.47        6.94     27.02 o 
  -6  23   4     1448.55     1275.36     77.33 o 
  -5  23   4       28.85       62.30     20.46 o 
  -4  23   4     1857.03     2006.52    122.59 o 
  -3  23   4     2503.18     2389.30     75.22 o 
  -2  23   4     5343.65     5376.71    107.60 o 
  -1  23   4      257.78      251.98     19.01 o 
   0  23   4     3144.56     3117.40    153.04 o 
   1  23   4     7241.69     7345.75    256.94 o 
   2  23   4       98.88      105.21     35.25 o 
   3  23   4     3433.45     3566.30    180.73 o 
   4  23   4     2995.22     3396.14    182.16 o 
   5  23   4      161.96      198.32     48.32 o 
  -6  24   4       13.30        4.62     25.03 o 
  -5  24   4     2491.70     2327.82    103.29 o 
  -4  24   4       55.02       54.36     27.38 o 
  -3  24   4       40.44       44.82     27.74 o 
  -2  24   4     2064.00     1949.10     54.73 o 
  -1  24   4     7530.70     7618.84    258.34 o 
   0  24   4      221.23      247.04     46.08 o 
   1  24   4     2245.61     2308.28    136.36 o 
   2  24   4      604.12      530.22     68.44 o 
   3  24   4      962.01     1220.79    106.02 o 
   4  24   4      222.92      246.97     57.55 o 
   5  24   4     2139.77     2068.98    147.52 o 
  -5  25   4      159.47      157.20     30.71 o 
  -4  25   4      141.11      117.13     36.02 o 
  -3  25   4      109.76      140.13     34.48 o 
  -2  25   4      473.84      586.22     69.20 o 
  -1  25   4      441.31      525.30     64.35 o 
   0  25   4     1514.16     1495.20    108.70 o 
   1  25   4     1644.59     1782.81    123.38 o 
   2  25   4      127.82      119.57     40.87 o 
   3  25   4     2086.79     2467.39    152.79 o 
   4  25   4     1676.09     1726.17    131.12 o 
  -5  26   4      434.10      405.06     62.50 o 
  -4  26   4     2826.36     2734.75    153.59 o 
  -3  26   4     1346.35     1419.22    109.42 o 
  -2  26   4     2430.87     2438.63    140.16 o 
  -1  26   4        4.54       18.89     27.02 o 
   0  26   4      224.60      261.69     51.58 o 
   1  26   4     1966.16     1998.57    132.91 o 
   2  26   4     3639.35     3965.38    193.49 o 
   3  26   4      224.25      231.04     51.88 o 
   4  26   4        5.64      157.23     45.98 o 
  -5  27   4      255.37      134.41     44.36 o 
  -4  27   4     2356.63     2303.88    144.38 o 
  -3  27   4      808.92      728.30     79.90 o 
  -2  27   4     7404.14     7140.15    260.32 o 
  -1  27   4      368.70      476.05     64.12 o 
   0  27   4     3730.79     3788.33    183.69 o 
   1  27   4       12.59        5.92     26.27 o 
   2  27   4      387.16      380.14     64.41 o 
   3  27   4        1.11       12.97     29.17 o 
   4  27   4     5906.42     5827.73    260.36 o 
  -4  28   4        2.33       -0.46     30.44 o 
  -3  28   4       53.30       50.47     29.25 o 
  -2  28   4      203.68      196.70     52.82 o 
  -1  28   4     3628.45     3498.39    177.39 o 
   0  28   4       27.66       56.51     27.45 o 
   1  28   4      610.80      564.63     75.19 o 
   2  28   4     1111.90     1143.05    107.49 o 
   3  28   4     2562.88     2503.33    163.04 o 
  -4  29   4       32.56       40.59     33.45 o 
  -3  29   4     1903.02     1978.40    137.11 o 
  -2  29   4      136.97      166.95     41.09 o 
  -1  29   4      495.62      451.30     66.53 o 
   0  29   4      800.36      891.56     91.40 o 
   1  29   4      256.32      150.36     42.84 o 
   2  29   4     1283.57     1278.13    113.26 o 
   3  29   4     1185.23     1319.95    122.35 o 
  -3  30   4        3.67      -54.35     36.23 o 
  -2  30   4     1037.83      868.41     92.15 o 
  -1  30   4     3991.72     3875.20    195.60 o 
   0  30   4       61.57       77.94     35.12 o 
   1  30   4      311.28      309.15     57.09 o 
   2  30   4       74.37       72.73     40.16 o 
  -3  31   4        3.26      -23.70     29.45 o 
  -2  31   4      498.53      438.41     68.95 o 
  -1  31   4      174.38      124.83     43.47 o 
   0  31   4     1277.60     1349.02    115.47 o 
   1  31   4       26.91      -12.59     22.56 o 
  -1  32   4        6.13       29.91     33.70 o 
   0  32   4      441.48      427.62     69.37 o 
  -7   0   5        5.65       28.08     24.09 o 
  -5   0   5     3010.08     3137.61    144.92 o 
  -3   0   5    11655.85    12318.67    394.64 o 
  -1   0   5     4263.87     4004.91    137.53 o 
   1   0   5     4657.14     4527.34     97.57 o 
   3   0   5     4305.14     4780.68    144.44 o 
   5   0   5     1894.45     1942.59     51.56 o 
   7   0   5     7809.10     9222.11    347.24 o 
  -8   1   5       32.65       25.75     22.33 o 
  -7   1   5     5313.45     5381.88    152.97 o 
  -6   1   5     1149.51      985.87    105.39 o 
  -5   1   5    10203.29    10117.05    207.87 o 
  -4   1   5       59.48       34.78     11.02 o 
  -3   1   5    26137.14    26119.31    446.40 o 
  -2   1   5     6654.66     6364.29    136.75 o 
  -1   1   5     2988.12     2988.44     48.21 o 
   0   1   5     2084.30     2148.99     46.20 o 
   1   1   5    20129.44    20631.59    241.86 o 
   2   1   5      163.36      175.72     16.33 o 
   3   1   5     1199.31     1223.70     32.96 o 
   4   1   5      273.20      301.58     15.39 o 
   5   1   5     9817.31     9921.35    135.13 o 
   6   1   5      550.34      646.92     56.13 o 
   7   1   5        4.96        8.01     24.56 o 
  -8   2   5     1405.62     1298.15     76.14 o 
  -7   2   5       88.55       83.77     23.38 o 
  -6   2   5      861.63      839.22     48.49 o 
  -5   2   5     2810.98     2763.80     77.68 o 
  -4   2   5     9211.98     8994.75    132.73 o 
  -3   2   5      115.48      163.75     19.44 o 
  -2   2   5     1217.67     1193.43     35.44 o 
  -1   2   5      527.91      515.05     19.98 o 
   0   2   5     8102.72     8230.38    126.51 o 
   1   2   5     1898.47     1864.21     42.42 o 
   2   2   5     1138.66     1273.65     44.63 o 
   3   2   5       95.90       87.55     10.37 o 
   4   2   5        7.29       22.15      5.39 o 
   5   2   5      216.25      230.35     17.78 o 
   6   2   5    12232.27    13082.60    279.98 o 
   7   2   5      196.13      163.15     35.22 o 
  -8   3   5        4.83       -1.72     21.44 o 
  -7   3   5     1185.22     1171.50     68.43 o 
  -6   3   5     5086.77     4903.91    158.51 o 
  -5   3   5      315.96      339.08     27.79 o 
  -4   3   5      756.91      708.83     32.67 o 
  -3   3   5        0.70       13.08     10.38 o 
  -2   3   5    14773.69    14504.87    146.35 o 
  -1   3   5     1713.71     1828.26     39.80 o 
   0   3   5    17260.88    17788.58    168.45 o 
   1   3   5      554.56      675.64     24.05 o 
   2   3   5     1904.44     1865.35     41.26 o 
   3   3   5     1147.96     1181.74     42.31 o 
   4   3   5     6567.35     6413.07    101.75 o 
   5   3   5       37.71       50.68     11.26 o 
   6   3   5      714.04      838.15     64.89 o 
   7   3   5       51.90       72.55     29.00 o 
  -8   4   5     2261.15     2113.63    128.55 o 
  -7   4   5     1027.65     1079.90     66.07 o 
  -6   4   5     2221.82     2075.88     87.81 o 
  -5   4   5     9963.65     9711.49    235.15 o 
  -4   4   5     2825.28     2747.61     63.37 o 
  -3   4   5     1569.22     1489.34     66.00 o 
  -2   4   5     5978.32     5854.37     84.67 o 
  -1   4   5     4081.77     4063.64     65.48 o 
   0   4   5     3568.55     3613.25     61.59 o 
   1   4   5     1387.15     1591.35     40.71 o 
   2   4   5     6763.46     6670.41     79.28 o 
   3   4   5    10365.36    10625.44    233.29 o 
   4   4   5     8712.26     8635.68    124.35 o 
   5   4   5     1873.84     1775.77     81.41 o 
   6   4   5     1794.00     1731.77    103.48 o 
   7   4   5     2002.41     2167.96    108.49 o 
  -8   5   5       89.70       67.71     22.80 o 
  -7   5   5     2912.72     2962.18    110.67 o 
  -6   5   5       84.28       90.66     12.73 o 
  -5   5   5     8306.12     8243.60    131.89 o 
  -4   5   5       20.96       26.60      8.91 o 
  -3   5   5     6171.67     6125.49     86.22 o 
  -2   5   5      156.93      177.81     10.40 o 
  -1   5   5     1435.79     1477.53     36.47 o 
   0   5   5     6957.14     7173.11     96.73 o 
   1   5   5    21344.10    20879.17    188.33 o 
   2   5   5       55.27       42.64      6.65 o 
   3   5   5        3.12        5.84      8.80 o 
   4   5   5        6.17       17.93      9.31 o 
   5   5   5     4066.53     4306.00    134.17 o 
   6   5   5      653.40      776.07     61.47 o 
   7   5   5      235.43      278.28     42.91 o 
  -8   6   5     1747.87     1774.07    143.10 o 
  -7   6   5     3712.00     3833.28    128.29 o 
  -6   6   5     1330.25     1318.81     41.69 o 
  -5   6   5       34.88       43.80      5.71 o 
  -4   6   5     1498.29     1471.60     45.23 o 
  -3   6   5     1305.83     1372.18     25.04 o 
  -2   6   5     2160.37     2260.76     37.74 o 
  -1   6   5     2671.64     2549.86     47.68 o 
   0   6   5     7220.04     7367.11     99.69 o 
   1   6   5      360.27      381.30     19.67 o 
   2   6   5     2750.07     2630.68     50.27 o 
   3   6   5    10823.34    10974.86    161.06 o 
   4   6   5      225.76      248.93     46.03 o 
   5   6   5     2342.27     2324.93    132.41 o 
   6   6   5      850.14      769.84     76.92 o 
   7   6   5      730.69      717.25     64.27 o 
  -8   7   5      975.02      880.01     97.51 o 
  -7   7   5     1533.98     1622.20     81.98 o 
  -6   7   5     3390.30     3460.70     66.41 o 
  -5   7   5     3373.53     3366.66     51.86 o 
  -4   7   5      201.25      208.07     11.97 o 
  -3   7   5     5744.17     5749.20     68.85 o 
  -2   7   5      200.86      230.34     10.30 o 
  -1   7   5     2723.68     2770.95     49.12 o 
   0   7   5     3522.74     3411.99    105.06 o 
   1   7   5    13255.42    13295.01    146.77 o 
   2   7   5    12473.22    12484.22    143.02 o 
   3   7   5      441.73      504.19     55.09 o 
   4   7   5     5121.89     5139.29    199.99 o 
   5   7   5     6914.66     7152.17    183.42 o 
   6   7   5       26.56       -9.46     42.94 o 
   7   7   5      331.83      289.77     43.76 o 
  -8   8   5     8757.63     8317.16    313.06 o 
  -7   8   5      726.60      789.91     86.69 o 
  -6   8   5        0.60       16.28      9.46 o 
  -5   8   5      555.61      552.30     19.91 o 
  -4   8   5     6023.69     6231.62     69.01 o 
  -3   8   5      164.82      195.35     16.76 o 
  -2   8   5     6670.26     6833.60     74.77 o 
  -1   8   5     1582.83     1587.30     36.61 o 
   0   8   5    22049.76    22389.95    231.50 o 
   1   8   5     3428.50     3466.76     78.31 o 
   2   8   5    16102.99    15677.03    242.22 o 
   3   8   5      482.15      471.89     24.88 o 
   4   8   5     7743.62     7526.74    251.34 o 
   5   8   5      730.83      648.97     52.82 o 
   6   8   5     2524.37     2532.97    111.67 o 
   7   8   5       80.25       82.71     26.99 o 
  -8   9   5      834.61      818.86     96.92 o 
  -7   9   5      120.56       29.74     31.75 o 
  -6   9   5     3464.87     3437.70     95.99 o 
  -5   9   5     1752.46     1754.81     59.10 o 
  -4   9   5     1050.45     1073.34     26.16 o 
  -3   9   5       87.77       79.27      7.91 o 
  -2   9   5      284.31      344.04     15.24 o 
  -1   9   5     2496.88     2511.16     49.27 o 
   0   9   5      584.44      530.72     23.84 o 
   1   9   5     5498.14     5396.85     97.77 o 
   2   9   5      900.08      964.09     46.23 o 
   3   9   5      923.62      913.85     42.89 o 
   4   9   5     6390.28     5950.15    218.24 o 
   5   9   5     1180.41     1055.64     66.89 o 
   6   9   5     1049.74     1081.71    101.03 o 
   7   9   5      625.29      661.21     62.69 o 
  -8  10   5      849.03      811.03     95.95 o 
  -7  10   5     3675.56     3461.01    185.00 o 
  -6  10   5     1163.07     1178.15     54.82 o 
  -5  10   5    11107.42    10746.61    216.38 o 
  -4  10   5     2576.96     2646.53     50.23 o 
  -3  10   5      637.75      631.05     24.65 o 
  -2  10   5     1834.10     1893.15     38.64 o 
  -1  10   5    18583.55    18403.58    145.17 o 
   0  10   5     4757.60     4873.23     93.50 o 
   1  10   5       19.03       19.73     10.55 o 
   2  10   5     1611.88     1690.19    101.07 o 
   3  10   5    20611.36    20874.88    302.58 o 
   4  10   5       94.20       54.43     28.01 o 
   5  10   5       63.25       71.26     22.36 o 
   6  10   5      771.96      971.50     70.43 o 
   7  10   5     2570.66     2866.27    127.78 o 
  -8  11   5        8.55      -16.79     31.58 o 
  -7  11   5      795.99      883.14     92.81 o 
  -6  11   5       83.31       89.00     20.88 o 
  -5  11   5      950.97     1051.15     36.91 o 
  -4  11   5     1231.28     1193.50     33.98 o 
  -3  11   5     3170.28     3304.55     69.84 o 
  -2  11   5      711.94      674.35     33.15 o 
  -1  11   5     5544.31     5843.18     94.92 o 
   0  11   5     4123.41     4163.17     74.48 o 
   1  11   5     8295.29     8594.92    136.06 o 
   2  11   5     1690.45     1618.66     73.67 o 
   3  11   5       97.50      129.00     25.37 o 
   4  11   5      571.66      649.18     69.39 o 
   5  11   5     3639.39     3832.08    131.80 o 
   6  11   5      701.31      711.57     75.36 o 
   7  11   5      817.06      884.86     72.30 o 
  -8  12   5     1068.50      988.30    107.18 o 
  -7  12   5      267.64      247.78     52.01 o 
  -6  12   5      196.13      216.51     25.85 o 
  -5  12   5     7376.14     6883.25    119.57 o 
  -4  12   5     4587.39     4532.27    100.33 o 
  -3  12   5      717.24      690.08     38.38 o 
  -2  12   5      300.78      323.37     24.31 o 
  -1  12   5     3883.57     4072.40    118.53 o 
   0  12   5     1342.73     1333.03     40.17 o 
   1  12   5      387.54      372.73     24.43 o 
   2  12   5      939.48     1007.80     54.51 o 
   3  12   5     3752.32     3713.82     87.91 o 
   4  12   5     1331.01     1255.12     96.91 o 
   5  12   5     3617.32     3709.87    281.53 o 
   6  12   5     2221.85     2143.17    112.75 o 
   7  12   5     1206.20     1142.67     81.71 o 
  -7  13   5      127.26      132.32     40.85 o 
  -6  13   5     4842.97     4922.18    131.10 o 
  -5  13   5       20.26       46.02     12.10 o 
  -4  13   5      452.03      448.10     23.16 o 
  -3  13   5       15.85       27.17      9.61 o 
  -2  13   5    20722.67    20928.85    224.04 o 
  -1  13   5     4131.97     4089.91     75.69 o 
   0  13   5     4168.48     4340.64     89.89 o 
   1  13   5      979.67     1050.56     36.35 o 
   2  13   5     1866.41     1934.55     66.85 o 
   3  13   5      657.70      625.48     37.25 o 
   4  13   5     3120.60     3174.23    158.39 o 
   5  13   5       40.65       40.83     29.66 o 
   6  13   5      580.75      608.23     56.78 o 
   7  13   5        1.17      -46.81     34.68 o 
  -7  14   5       54.64       72.35     36.92 o 
  -6  14   5      848.18      818.04     51.68 o 
  -5  14   5     3694.09     3496.27    151.71 o 
  -4  14   5    16283.08    16400.70    298.18 o 
  -3  14   5     3827.39     3534.52    101.19 o 
  -2  14   5     5126.73     5271.55    100.55 o 
  -1  14   5     5805.04     5634.62    106.27 o 
   0  14   5    14257.19    14436.29    175.88 o 
   1  14   5      467.69      496.40     25.59 o 
   2  14   5     2557.91     2612.35     80.85 o 
   3  14   5      400.38      470.66     48.55 o 
   4  14   5     1433.53     1486.76    106.85 o 
   5  14   5        0.54      -43.60     30.38 o 
   6  14   5     4472.01     4969.31    179.12 o 
  -7  15   5      672.27      763.23     90.70 o 
  -6  15   5       71.55       54.36     20.38 o 
  -5  15   5      420.85      417.00     29.51 o 
  -4  15   5       34.58       30.49     12.05 o 
  -3  15   5     7712.48     7522.87    198.04 o 
  -2  15   5     1892.20     1886.72     57.29 o 
  -1  15   5     1064.74      991.15     35.88 o 
   0  15   5      804.36      810.25     41.76 o 
   1  15   5      183.40      208.13     19.69 o 
   2  15   5       34.51       54.64     19.79 o 
   3  15   5     2678.53     2498.77    103.39 o 
   4  15   5      934.62      770.87     87.56 o 
   5  15   5     4506.45     4743.54    212.07 o 
   6  15   5      181.82      203.84     37.58 o 
  -7  16   5     1288.35     1113.16    110.56 o 
  -6  16   5      149.10      153.19     26.82 o 
  -5  16   5     2576.33     2561.09     93.78 o 
  -4  16   5      456.40      466.36     25.75 o 
  -3  16   5     7061.00     6460.69    122.46 o 
  -2  16   5     1919.99     1889.87     51.06 o 
  -1  16   5    10289.96    10354.63    142.08 o 
   0  16   5        1.87        4.34      9.38 o 
   1  16   5      234.11      240.85     26.32 o 
   2  16   5     1422.52     1303.86     58.08 o 
   3  16   5     2869.83     2872.64     84.38 o 
   4  16   5      965.98     1012.37     91.19 o 
   5  16   5       10.29      -29.31     28.16 o 
   6  16   5      168.66      191.63     38.13 o 
  -7  17   5      623.09      687.59     89.92 o 
  -6  17   5     3314.79     3365.98    133.74 o 
  -5  17   5     1692.73     1635.09     75.54 o 
  -4  17   5     2830.42     2597.42     63.73 o 
  -3  17   5     6524.30     6040.21    120.41 o 
  -2  17   5    22877.16    21522.82    288.06 o 
  -1  17   5      415.54      392.89     24.97 o 
   0  17   5      150.41      197.32     20.78 o 
   1  17   5     3818.88     3890.48    134.31 o 
   2  17   5     5060.61     5158.64    128.40 o 
   3  17   5        1.01       -1.53     23.89 o 
   4  17   5     1383.32     1475.69    110.27 o 
   5  17   5     3138.10     3092.67    170.81 o 
   6  17   5     2131.72     2234.22    161.40 o 
  -7  18   5      383.60      296.31     61.89 o 
  -6  18   5       23.68       42.58     17.79 o 
  -5  18   5       89.80       99.61     21.34 o 
  -4  18   5     3613.40     3509.46    112.47 o 
  -3  18   5        1.44       19.31     11.17 o 
  -2  18   5     3639.05     3509.37     76.01 o 
  -1  18   5     8244.02     7753.28    177.20 o 
   0  18   5     3018.80     3028.91    109.44 o 
   1  18   5      338.98      303.11     46.29 o 
   2  18   5     1884.19     1956.72     75.66 o 
   3  18   5      644.45      678.53     41.26 o 
   4  18   5        2.59       15.05     24.89 o 
   5  18   5      324.57      365.08     61.32 o 
   6  18   5     2713.11     2759.43    156.56 o 
  -6  19   5     4216.98     4174.96    133.64 o 
  -5  19   5       34.00       55.55     17.61 o 
  -4  19   5       64.48       78.66     21.39 o 
  -3  19   5     1036.39      991.88     58.65 o 
  -2  19   5     9979.86     9641.54    197.41 o 
  -1  19   5       19.50       30.58     15.80 o 
   0  19   5     1744.96     1778.67     74.88 o 
   1  19   5      497.13      484.48     39.24 o 
   2  19   5     8274.08     8569.00    182.37 o 
   3  19   5     3600.96     3375.43    115.50 o 
   4  19   5     3005.19     3176.63    168.82 o 
   5  19   5      256.01      211.43     50.97 o 
   6  19   5     2973.93     3393.08    203.20 o 
  -6  20   5     1175.36     1189.32    113.88 o 
  -5  20   5      939.66      960.94    127.65 o 
  -4  20   5      970.18     1003.41     67.08 o 
  -3  20   5      152.49      119.26     38.62 o 
  -2  20   5      216.62      195.63     27.81 o 
  -1  20   5     2643.46     2589.64     93.69 o 
   0  20   5       27.03        8.13     14.69 o 
   1  20   5     2357.94     2242.02    224.14 o 
   2  20   5     2348.64     2317.04    117.82 o 
   3  20   5     6885.36     6972.41    158.25 o 
   4  20   5     1005.46     1114.47    101.12 o 
   5  20   5       40.59       -7.04     33.45 o 
  -6  21   5       53.54       85.48     45.67 o 
  -5  21   5      135.51      142.40     27.43 o 
  -4  21   5      339.33      340.35     59.45 o 
  -3  21   5     4520.76     4363.55    201.11 o 
  -2  21   5       26.77       29.34     20.93 o 
  -1  21   5      102.97      109.57     23.64 o 
   0  21   5     2004.04     1982.15     83.35 o 
   1  21   5    11801.26    12229.70    241.97 o 
   2  21   5       78.88       54.97     18.75 o 
   3  21   5      203.27      255.44     30.62 o 
   4  21   5      178.02      183.38     45.77 o 
   5  21   5     3138.01     3206.08    181.49 o 
  -5  22   5     2087.87     1948.38     92.08 o 
  -4  22   5        2.37        7.53     13.65 o 
  -3  22   5      757.75      632.28     75.95 o 
  -2  22   5      125.47      157.12     33.23 o 
  -1  22   5     4345.45     4247.29    175.48 o 
   0  22   5      285.65      373.24     52.73 o 
   1  22   5        0.37       30.14     19.23 o 
   2  22   5     1344.68     1429.72     70.88 o 
   3  22   5     5905.30     6089.76    151.38 o 
   4  22   5      190.16      228.80     50.97 o 
   5  22   5      355.64      280.65     60.75 o 
  -5  23   5       47.59       61.77     22.41 o 
  -4  23   5      903.80      908.10     75.47 o 
  -3  23   5      587.22      676.89     80.89 o 
  -2  23   5     2847.56     2784.37    105.07 o 
  -1  23   5      692.15      883.77     79.79 o 
   0  23   5     2770.22     2606.72    140.30 o 
   1  23   5     1825.28     1883.16    122.22 o 
   2  23   5    10405.97    10801.46    227.90 o 
   3  23   5       28.64       40.36     18.44 o 
   4  23   5     3438.02     3492.44    188.00 o 
  -5  24   5        4.89       54.98     21.40 o 
  -4  24   5      552.23      568.99     50.44 o 
  -3  24   5        8.87       16.09     28.19 o 
  -2  24   5       57.61       62.41     27.76 o 
  -1  24   5      550.64      543.82     65.20 o 
   0  24   5     2890.05     2881.08    152.01 o 
   1  24   5       48.52       15.13     24.33 o 
   2  24   5     3991.84     4036.75    128.49 o 
   3  24   5     1842.15     1607.02    123.31 o 
   4  24   5       85.71       75.43     38.63 o 
  -5  25   5      333.75      317.59     55.63 o 
  -4  25   5      844.83      781.69     60.65 o 
  -3  25   5       29.32      101.92     40.03 o 
  -2  25   5     4755.50     4682.07    196.71 o 
  -1  25   5      456.63      355.90     55.92 o 
   0  25   5      120.32      161.08     39.95 o 
   1  25   5     1385.26     1400.86    110.13 o 
   2  25   5     4812.84     4947.21    146.46 o 
   3  25   5      368.41      406.26     66.52 o 
   4  25   5     2591.99     2720.19    170.02 o 
  -5  26   5     3249.34     2747.87    156.49 o 
  -4  26   5        4.32        7.66     63.39 o 
  -3  26   5     2620.94     2574.98    163.78 o 
  -2  26   5      724.74      758.98     78.40 o 
  -1  26   5     3778.47     3762.18    178.25 o 
   0  26   5        1.92      -22.44     27.16 o 
   1  26   5      172.66      175.85     44.05 o 
   2  26   5       49.72       27.03     37.15 o 
   3  26   5     3354.42     3493.86    191.31 o 
  -4  27   5       82.94       91.82     27.04 o 
  -3  27   5     4084.27     3823.65    205.29 o 
  -2  27   5       53.55       27.29     24.34 o 
  -1  27   5     1023.46     1194.50    100.26 o 
   0  27   5     1193.63     1049.64     96.12 o 
   1  27   5     1608.91     1610.19    121.32 o 
   2  27   5      136.49      165.55     28.00 o 
   3  27   5     1364.53     1385.01    120.23 o 
  -3  28   5      215.74      216.66     51.47 o 
  -2  28   5      953.29      869.24     86.30 o 
  -1  28   5     2560.02     2461.92    147.51 o 
   0  28   5     2183.50     2029.54    135.70 o 
   1  28   5     1562.11     1578.91    123.10 o 
   2  28   5     1633.52     1568.42    125.68 o 
   3  28   5     1674.52     1810.05    140.04 o 
  -3  29   5        0.07      -27.38     31.61 o 
  -2  29   5     3352.41     3039.45    167.35 o 
  -1  29   5      254.04      244.14     53.18 o 
   0  29   5      927.63      955.29     97.30 o 
   1  29   5      624.56      614.30     79.31 o 
   2  29   5       36.36       97.52     40.47 o 
  -2  30   5      564.06      556.93     75.53 o 
  -1  30   5     2387.47     2364.76    151.27 o 
   0  30   5      862.30      894.72     94.59 o 
   1  30   5       65.54       36.12     33.59 o 
  -2  31   5     1305.12     1165.78    107.07 o 
  -1  31   5      112.02       37.06     36.29 o 
   0  31   5      552.51      544.88     76.07 o 
   1  31   5      882.19      901.51     98.04 o 
  -8   0   6     2380.65     2510.15    156.78 o 
  -6   0   6      169.77      169.58     41.68 o 
  -4   0   6    17439.61    17430.26    431.74 o 
  -2   0   6     6217.71     6198.25    105.59 o 
   0   0   6    19834.45    19432.19    477.88 o 
   2   0   6      109.23      133.66     23.25 o 
   4   0   6      373.46      395.49     28.85 o 
   6   0   6       29.32       54.56     26.54 o 
  -8   1   6       60.50      108.14     30.00 o 
  -7   1   6      236.28      261.00     37.09 o 
  -6   1   6     2937.30     3068.56    112.11 o 
  -5   1   6      622.12      622.57     47.71 o 
  -4   1   6      314.91      309.91     33.91 o 
  -3   1   6      928.94      898.91     51.89 o 
  -2   1   6    19960.68    19753.00    170.02 o 
  -1   1   6     3951.07     3797.28     60.36 o 
   0   1   6      306.59      273.86     16.52 o 
   1   1   6      833.05      888.05     34.96 o 
   2   1   6     4855.61     5104.58    111.76 o 
   3   1   6       18.54       20.63      7.29 o 
   4   1   6     5730.35     5807.33     87.86 o 
   5   1   6     1145.94     1345.46     97.42 o 
   6   1   6     4089.89     4314.85    105.31 o 
   7   1   6       14.12       56.90     31.53 o 
  -8   2   6     1648.22     1623.19     89.48 o 
  -7   2   6     3642.83     3650.51    128.78 o 
  -6   2   6     2195.95     2372.99    134.97 o 
  -5   2   6      161.67      146.65     25.91 o 
  -4   2   6      170.20      161.37     26.02 o 
  -3   2   6     2366.24     2424.54     86.23 o 
  -2   2   6     1599.06     1583.16     36.07 o 
  -1   2   6    14020.95    14612.56    179.37 o 
   0   2   6     6702.28     6973.53     89.39 o 
   1   2   6     4740.05     4725.90     77.11 o 
   2   2   6      326.56      317.25     30.61 o 
   3   2   6     1169.90     1170.59     43.91 o 
   4   2   6      701.57      704.85     24.69 o 
   5   2   6     1647.05     1804.76     69.60 o 
   6   2   6      249.32      218.92     38.32 o 
   7   2   6     5518.79     5856.51    156.26 o 
  -8   3   6      346.97      291.02     41.82 o 
  -7   3   6     1691.20     1734.46     87.77 o 
  -6   3   6     1720.23     1815.98    108.04 o 
  -5   3   6     5742.09     5986.73    177.43 o 
  -4   3   6       73.49       80.06     21.42 o 
  -3   3   6     4626.74     4492.24    122.89 o 
  -2   3   6     2313.82     2353.42     37.64 o 
  -1   3   6    17310.13    17353.77    172.83 o 
   0   3   6     7974.97     7988.02    109.15 o 
   1   3   6    14719.78    14794.45    168.94 o 
   2   3   6      200.24      208.51     19.92 o 
   3   3   6     2195.21     2097.75     48.30 o 
   4   3   6     2739.06     2830.19     51.49 o 
   5   3   6     6935.46     7168.52    152.11 o 
   6   3   6       83.73       79.95     29.87 o 
   7   3   6       72.17      108.82     28.69 o 
  -8   4   6     1385.25     1352.29     81.51 o 
  -7   4   6      134.86      156.78     29.24 o 
  -6   4   6      834.89      923.09     61.69 o 
  -5   4   6       71.13       72.07     15.94 o 
  -4   4   6    10636.06    10678.31    218.44 o 
  -3   4   6     2213.19     2137.67     81.53 o 
  -2   4   6      288.42      299.12     14.87 o 
  -1   4   6     2145.44     2226.13     45.00 o 
   0   4   6     8300.36     8295.80    112.55 o 
   1   4   6     2756.85     2921.72     65.14 o 
   2   4   6      428.43      397.84     17.71 o 
   3   4   6      925.51      900.24     30.68 o 
   4   4   6     4063.81     3910.03     79.34 o 
   5   4   6      202.60      240.13     34.94 o 
   6   4   6     1969.63     2005.35    100.79 o 
   7   4   6       84.85       81.83     33.27 o 
  -8   5   6     1483.43     1302.37    100.83 o 
  -7   5   6      459.15      516.84     50.15 o 
  -6   5   6     3650.62     3637.17    142.07 o 
  -5   5   6      682.52      685.88     66.27 o 
  -4   5   6      627.03      588.95     36.91 o 
  -3   5   6       33.69       43.11      7.90 o 
  -2   5   6     2559.25     2545.72     49.90 o 
  -1   5   6     2604.45     2702.87     55.73 o 
   0   5   6     1109.97     1166.53     35.76 o 
   1   5   6     8307.95     8281.00    126.05 o 
   2   5   6     9433.56     9512.23    107.67 o 
   3   5   6     2495.25     2457.14     74.80 o 
   4   5   6     3132.88     3288.52     81.82 o 
   5   5   6      104.64      106.42     25.36 o 
   6   5   6     1110.42     1222.65     79.07 o 
   7   5   6      403.34      301.04     46.92 o 
  -8   6   6     3907.77     3868.27    140.77 o 
  -7   6   6     1499.28     1575.63     84.27 o 
  -6   6   6     5707.73     6032.12    165.97 o 
  -5   6   6     2243.94     2235.11     71.80 o 
  -4   6   6    12069.77    11884.69    247.69 o 
  -3   6   6      647.40      601.01     40.32 o 
  -2   6   6      791.80      733.69     20.86 o 
  -1   6   6     2361.16     2427.05     45.91 o 
   0   6   6    13455.18    13512.16    160.77 o 
   1   6   6     3252.41     3220.23     52.86 o 
   2   6   6      322.85      289.44     19.62 o 
   3   6   6     3889.48     3806.02     85.07 o 
   4   6   6    17039.38    16320.06    584.47 o 
   5   6   6       28.62       50.57     22.12 o 
   6   6   6      244.87      237.90     75.27 o 
   7   6   6     1496.18     1474.63     92.95 o 
  -8   7   6       19.10       34.94     34.20 o 
  -7   7   6      455.14      405.54     44.21 o 
  -6   7   6     1018.88     1042.32     65.93 o 
  -5   7   6     5859.55     6095.13    195.77 o 
  -4   7   6       34.26       41.73     12.80 o 
  -3   7   6     1109.39     1214.16     33.00 o 
  -2   7   6      767.43      826.24     26.18 o 
  -1   7   6      526.79      548.71     23.15 o 
   0   7   6     1774.81     1801.51     52.86 o 
   1   7   6     5188.00     5258.48     82.03 o 
   2   7   6     3161.23     3075.52     58.90 o 
   3   7   6     4729.73     4455.61    115.72 o 
   4   7   6     1488.11     1456.53     66.66 o 
   5   7   6     4519.42     4904.25    152.68 o 
   6   7   6      306.72      320.05     43.08 o 
   7   7   6      800.45      794.32     69.54 o 
  -8   8   6        7.68      -14.55     37.89 o 
  -7   8   6     5684.95     5937.49    253.99 o 
  -6   8   6        0.65      -13.23     18.32 o 
  -5   8   6     2588.17     2450.51    112.79 o 
  -4   8   6      354.02      340.47     24.42 o 
  -3   8   6     1263.14     1291.80     54.79 o 
  -2   8   6      456.57      463.20     21.03 o 
  -1   8   6     9526.53     9579.42    124.14 o 
   0   8   6      187.18      201.69     11.38 o 
   1   8   6     3408.58     3233.72     57.86 o 
   2   8   6     1110.86     1118.56     41.01 o 
   3   8   6    15064.12    14587.41    402.58 o 
   4   8   6      316.77      299.42     31.84 o 
   5   8   6      570.11      516.00     54.09 o 
   6   8   6      220.57      224.75     37.86 o 
   7   8   6     1963.25     2035.70    109.60 o 
  -7   9   6      111.90      115.60     44.67 o 
  -6   9   6     1801.42     1742.97    128.15 o 
  -5   9   6     8088.01     7677.80    653.23 o 
  -4   9   6     1875.96     1795.52     56.25 o 
  -3   9   6     2872.87     2976.88     50.90 o 
  -2   9   6      860.02      910.46     31.15 o 
  -1   9   6     3019.24     2914.35     63.86 o 
   0   9   6      922.86      937.94     38.79 o 
   1   9   6      990.53     1018.50     40.34 o 
   2   9   6     3476.91     3584.53    110.16 o 
   3   9   6     2457.99     2539.11     88.47 o 
   4   9   6       49.59       99.75     25.94 o 
   5   9   6     3909.07     3838.40    208.64 o 
   6   9   6      823.57      869.07     70.63 o 
  -7  10   6       31.04      -16.80     33.37 o 
  -6  10   6      951.19      857.58     89.18 o 
  -5  10   6     2710.31     2715.82    153.16 o 
  -4  10   6     7926.03     8027.85    115.95 o 
  -3  10   6       69.17       74.32     10.32 o 
  -2  10   6     1061.45     1131.07     43.50 o 
  -1  10   6      178.96      182.01     24.73 o 
   0  10   6    13606.54    13393.38    205.18 o 
   1  10   6     1499.56     1603.93     54.27 o 
   2  10   6     1576.31     1595.72     50.68 o 
   3  10   6     1172.95     1092.22     61.48 o 
   4  10   6     9844.27     9539.55    303.49 o 
   5  10   6     1553.49     1626.05    150.96 o 
   6  10   6     2114.49     2133.73    106.21 o 
  -7  11   6        2.73       -0.13     35.02 o 
  -6  11   6     2281.33     2092.88    141.21 o 
  -5  11   6      170.33      222.14     47.10 o 
  -4  11   6      280.59      267.22     23.06 o 
  -3  11   6      638.28      615.01     27.86 o 
  -2  11   6     3166.64     3086.73     69.76 o 
  -1  11   6       93.38       85.85     10.82 o 
   0  11   6      253.31      236.76     20.37 o 
   1  11   6     4185.32     4261.92    107.40 o 
   2  11   6     3647.38     3605.77     81.90 o 
   3  11   6      337.78      331.12     25.76 o 
   4  11   6     2320.78     2198.05    132.50 o 
   5  11   6       73.02       65.91     24.48 o 
   6  11   6      396.68      375.32     52.01 o 
  -7  12   6     2098.42     2004.97    146.74 o 
  -6  12   6        5.34        0.12     31.85 o 
  -5  12   6       77.44       72.65     31.91 o 
  -4  12   6    14610.12    14455.56    165.80 o 
  -3  12   6     6916.10     6893.10    118.89 o 
  -2  12   6      428.45      386.09     20.27 o 
  -1  12   6     5306.12     5209.15    169.82 o 
   0  12   6     7583.60     7617.24    130.22 o 
   1  12   6     4189.13     4160.67    108.08 o 
   2  12   6       35.31       31.84     12.97 o 
   3  12   6     2941.89     3066.61     82.76 o 
   4  12   6     5632.63     5772.12    226.22 o 
   5  12   6     1396.19     1451.88    115.54 o 
   6  12   6     1707.55     1798.75    250.79 o 
  -7  13   6       99.55      118.56     46.52 o 
  -6  13   6       41.60      -36.87     29.01 o 
  -5  13   6     2693.13     2528.83    152.23 o 
  -4  13   6      283.86      266.47     20.68 o 
  -3  13   6     3735.89     3635.31     80.26 o 
  -2  13   6      283.85      279.61     21.35 o 
  -1  13   6     8207.71     8211.43    160.09 o 
   0  13   6      250.70      219.92     17.72 o 
   1  13   6     4909.60     4906.04    138.97 o 
   2  13   6     1341.16     1457.50     60.01 o 
   3  13   6      281.07      246.02     35.18 o 
   4  13   6     1084.33     1087.64     94.28 o 
   5  13   6     2646.87     2586.78    155.21 o 
   6  13   6      694.64      629.99     76.68 o 
  -7  14   6     1610.39     1530.54    132.38 o 
  -6  14   6       16.24        4.83     23.17 o 
  -5  14   6     2290.48     2300.12    146.24 o 
  -4  14   6       14.16       25.09     12.85 o 
  -3  14   6     7423.39     7570.02    157.02 o 
  -2  14   6       66.14       57.53     12.91 o 
  -1  14   6     8028.60     7900.37    117.00 o 
   0  14   6      811.30      771.17     32.70 o 
   1  14   6     5335.70     5287.90    128.97 o 
   2  14   6     3470.06     3484.60     98.69 o 
   3  14   6     5719.41     5620.40    125.50 o 
   4  14   6      380.70      367.07     58.51 o 
   5  14   6       51.49       32.50     25.89 o 
   6  14   6      515.13      474.51     53.07 o 
  -7  15   6      193.52      203.45     54.18 o 
  -6  15   6     2319.04     2096.53    146.63 o 
  -5  15   6     1430.29     1291.25    110.79 o 
  -4  15   6      513.90      496.56     38.26 o 
  -3  15   6       59.70       68.13     13.50 o 
  -2  15   6    12768.81    12590.30    222.27 o 
  -1  15   6      566.90      518.07     27.08 o 
   0  15   6      117.50      144.31     16.07 o 
   1  15   6      539.67      661.74     87.27 o 
   2  15   6     2006.42     2045.06     75.13 o 
   3  15   6      681.92      729.89     40.56 o 
   4  15   6     1023.17      952.09     88.42 o 
   5  15   6       23.49      -22.03     23.31 o 
   6  15   6     3282.80     3375.03    242.58 o 
  -6  16   6       73.51       74.76     32.47 o 
  -5  16   6       87.89       94.92     35.51 o 
  -4  16   6     3619.71     3476.91    110.68 o 
  -3  16   6       24.84       30.90      8.83 o 
  -2  16   6     2917.90     2873.61     65.50 o 
  -1  16   6       31.27       25.81     10.00 o 
   0  16   6     4051.46     4243.74    117.54 o 
   1  16   6     1974.73     1963.06     76.49 o 
   2  16   6     4347.59     4424.65    117.55 o 
   3  16   6     1881.01     1861.14     68.44 o 
   4  16   6     1304.88     1266.38    103.87 o 
   5  16   6      182.32      168.41     44.19 o 
   6  16   6     2368.99     2313.31    115.36 o 
  -6  17   6      689.69      647.89     84.55 o 
  -5  17   6      262.26      283.68     56.63 o 
  -4  17   6      917.01      824.04     88.86 o 
  -3  17   6     3742.89     3546.15     81.99 o 
  -2  17   6     6502.97     6116.39    104.29 o 
  -1  17   6     2392.71     2285.01     69.46 o 
   0  17   6     3899.42     3880.76    152.95 o 
   1  17   6     4301.34     4169.98    184.58 o 
   2  17   6     1354.24     1338.74     62.44 o 
   3  17   6      374.57      327.04     29.57 o 
   4  17   6      206.35      256.06     50.82 o 
   5  17   6     1811.73     1796.05    132.75 o 
  -6  18   6      150.17      247.56     56.47 o 
  -5  18   6      434.69      417.88     68.32 o 
  -4  18   6       48.00       22.75     25.75 o 
  -3  18   6    10973.23    10288.35    166.44 o 
  -2  18   6        3.69        5.38     10.02 o 
  -1  18   6     2017.48     2039.66     81.70 o 
   0  18   6     6061.36     6093.82    237.03 o 
   1  18   6     1573.50     1653.69     72.81 o 
   2  18   6      341.19      347.25     33.78 o 
   3  18   6     5649.97     5433.82    284.02 o 
   4  18   6     1622.27     1474.24    114.79 o 
   5  18   6     1114.59     1228.82    112.43 o 
  -6  19   6     1835.25     1565.91    133.23 o 
  -5  19   6     2385.82     2356.46    155.66 o 
  -4  19   6      265.06      213.49     50.82 o 
  -3  19   6      882.30      913.75     55.55 o 
  -2  19   6     2269.86     2135.77     85.10 o 
  -1  19   6      549.30      533.53     42.77 o 
   0  19   6      662.44      724.58     49.02 o 
   1  19   6     8615.69     8743.09    191.78 o 
   2  19   6     2132.43     2148.14     83.57 o 
   3  19   6      540.03      539.90     39.86 o 
   4  19   6      894.15      783.05     85.31 o 
   5  19   6     3122.15     2964.83    177.24 o 
  -5  20   6      332.12      385.63     63.94 o 
  -4  20   6      448.60      496.82     71.92 o 
  -3  20   6     2386.43     2375.50     92.21 o 
  -2  20   6      268.23      272.61     33.04 o 
  -1  20   6     1153.42     1134.54     62.90 o 
   0  20   6      128.30       88.19     21.70 o 
   1  20   6      777.25      707.62     49.95 o 
   2  20   6     1199.80     1112.54     80.68 o 
   3  20   6     2686.11     2706.69     91.57 o 
   4  20   6     1455.33     1424.55    116.74 o 
   5  20   6      710.64      652.49     83.74 o 
  -5  21   6        6.86       17.53     25.29 o 
  -4  21   6      394.99      330.09     59.05 o 
  -3  21   6        3.04       26.56     15.86 o 
  -2  21   6     6000.74     5966.55    157.25 o 
  -1  21   6       25.57       32.13     16.58 o 
   0  21   6      788.58      825.37     54.40 o 
   1  21   6      486.90      472.53     41.53 o 
   2  21   6    14278.95    14478.69    271.92 o 
   3  21   6      862.60      818.60     85.81 o 
   4  21   6      386.10      485.34     70.79 o 
  -5  22   6       86.21       86.01     41.55 o 
  -4  22   6      509.34      643.99     81.20 o 
  -3  22   6      711.69      686.04     83.81 o 
  -2  22   6      283.34      308.24     36.90 o 
  -1  22   6      173.83      181.03     29.37 o 
   0  22   6     1168.29     1166.57     66.44 o 
   1  22   6      289.26      267.61     33.57 o 
   2  22   6      712.32      793.21     62.41 o 
   3  22   6     1875.04     1968.50    135.63 o 
   4  22   6     1185.50     1145.17    106.67 o 
  -5  23   6     2703.96     2674.06    176.32 o 
  -4  23   6       61.40       12.61     28.96 o 
  -3  23   6     2516.24     2391.90    155.66 o 
  -2  23   6     1796.07     1695.66     81.71 o 
  -1  23   6        7.23      -16.23     16.14 o 
   0  23   6      116.78      138.29     56.65 o 
   1  23   6     4007.95     3969.02    128.10 o 
   2  23   6     2127.40     2483.56     97.61 o 
   3  23   6     1485.90     1545.33    122.40 o 
   4  23   6      276.31      319.82     60.25 o 
  -4  24   6       63.99       53.42     31.26 o 
  -3  24   6     1936.64     2123.70    148.04 o 
  -2  24   6      113.25      109.76     26.23 o 
  -1  24   6     1075.89     1038.65     65.17 o 
   0  24   6       39.66       62.19     20.82 o 
   1  24   6     4792.38     4913.76    146.98 o 
   2  24   6      653.95      688.56     57.59 o 
   3  24   6     5062.56     5353.88    237.83 o 
   4  24   6      538.91      373.40     63.96 o 
  -4  25   6      961.74     1029.12    105.22 o 
  -3  25   6     3825.98     3700.03    200.85 o 
  -2  25   6     1675.08     1739.90     86.50 o 
  -1  25   6      755.58      743.36     56.46 o 
   0  25   6        5.64       40.07     48.90 o 
   1  25   6      704.91      755.28     61.13 o 
   2  25   6     2807.59     2657.59    191.37 o 
   3  25   6       29.48       75.70     36.76 o 
  -3  26   6      165.34      175.03     51.93 o 
  -2  26   6       95.71      117.97     29.67 o 
  -1  26   6      281.10      322.39     44.02 o 
   0  26   6     2434.21     2492.97    105.46 o 
   1  26   6      738.69      679.09     54.21 o 
   2  26   6      772.16      731.06     55.82 o 
   3  26   6        9.42       46.43     32.27 o 
  -3  27   6       12.62      103.85     44.92 o 
  -2  27   6     5544.09     5345.25    164.50 o 
  -1  27   6      761.67      814.26     98.72 o 
   0  27   6      397.00      456.17     46.63 o 
   1  27   6      162.86      143.77     30.49 o 
   2  27   6     4115.66     4116.69    206.86 o 
  -2  28   6      174.03      203.05     34.92 o 
  -1  28   6     2661.74     2493.21    110.11 o 
   0  28   6      382.80      391.53     44.69 o 
   1  28   6     1028.15      913.71     66.06 o 
   2  28   6      185.24      112.31     41.10 o 
  -2  29   6       96.82      106.82     29.54 o 
  -1  29   6     3242.11     2969.81    123.81 o 
   0  29   6      148.93      212.93     36.24 o 
   1  29   6     1686.39     1614.67     95.48 o 
  -1  30   6     1971.00     1808.39     97.31 o 
   0  30   6     3181.84     2868.10    122.50 o 
  -7   0   7     1691.64     1630.74    125.22 o 
  -5   0   7       66.08       62.00     28.69 o 
  -3   0   7     3160.69     2980.29    145.09 o 
  -1   0   7      193.47      234.87     27.96 o 
   1   0   7     7298.07     7144.39    217.81 o 
   3   0   7     2613.37     2697.19     84.65 o 
   5   0   7      193.31      179.65     32.76 o 
  -7   1   7        9.38      -37.03     24.69 o 
  -6   1   7       80.93       62.02     26.15 o 
  -5   1   7     4935.71     4935.26    147.45 o 
  -4   1   7     1946.65     2015.93     86.39 o 
  -3   1   7      672.29      716.24     53.75 o 
  -2   1   7     6508.22     6716.79     87.46 o 
  -1   1   7    22524.08    22228.29    216.28 o 
   0   1   7       40.20       26.13      8.81 o 
   1   1   7     3622.03     3532.49     71.63 o 
   2   1   7     1896.74     1897.02     57.29 o 
   3   1   7     6069.61     5934.45     96.72 o 
   4   1   7      934.49      920.81     31.03 o 
   5   1   7     1519.60     1700.84     69.79 o 
   6   1   7     1642.57     1688.73     66.40 o 
  -7   2   7     1028.53      990.29     69.79 o 
  -6   2   7     3431.71     3563.56    128.05 o 
  -5   2   7       85.81       90.76     27.01 o 
  -4   2   7     1911.82     1931.45     85.10 o 
  -3   2   7      184.36      193.10     28.55 o 
  -2   2   7     6694.52     6861.45    111.61 o 
  -1   2   7      201.96      205.26     16.13 o 
   0   2   7    10567.67    10684.07    126.03 o 
   1   2   7      841.68      861.27     32.67 o 
   2   2   7     1118.22     1065.24     43.44 o 
   3   2   7     4473.38     4351.28     79.55 o 
   4   2   7     5591.43     5699.62     96.55 o 
   5   2   7       40.46       65.31     21.17 o 
   6   2   7        7.72      -31.22     20.81 o 
   7   2   7      272.40      243.31     58.11 o 
  -7   3   7     2441.74     2400.78    108.28 o 
  -6   3   7     2320.11     2338.47    152.22 o 
  -5   3   7      543.36      561.61     49.00 o 
  -4   3   7        5.47       -3.62     15.56 o 
  -3   3   7      593.38      608.68     46.20 o 
  -2   3   7     9799.43    10264.13    120.11 o 
  -1   3   7      912.59      909.38     29.85 o 
   0   3   7       12.93       17.70      9.65 o 
   1   3   7     2618.49     2624.77     58.92 o 
   2   3   7    12579.01    12266.33    180.48 o 
   3   3   7     1888.72     1837.43     48.97 o 
   4   3   7     1198.32     1142.83     54.21 o 
   5   3   7        4.35       -1.44     13.34 o 
   6   3   7     3732.46     3759.53    143.96 o 
   7   3   7      791.79      720.27     91.77 o 
  -7   4   7     1221.22     1308.36     79.26 o 
  -6   4   7     4459.58     4650.55    149.00 o 
  -5   4   7        1.28      -29.66     19.78 o 
  -4   4   7      797.85      760.06     53.46 o 
  -3   4   7     7776.87     7775.41    181.22 o 
  -2   4   7     7867.90     8145.49    102.35 o 
  -1   4   7     2698.33     2666.03     58.15 o 
   0   4   7     2266.27     2325.03     55.10 o 
   1   4   7     1673.05     1599.26     44.86 o 
   2   4   7     1242.84     1268.27     34.40 o 
   3   4   7     2473.51     2315.24     55.81 o 
   4   4   7      122.36      129.39     16.43 o 
   5   4   7     1637.76     1703.09     69.82 o 
   6   4   7      625.81      768.76    142.92 o 
  -7   5   7      125.09       94.97     28.50 o 
  -6   5   7     1462.54     1543.01    130.30 o 
  -5   5   7    10125.97    10304.27    318.96 o 
  -4   5   7       23.40        8.44     16.68 o 
  -3   5   7      259.62      237.49     28.53 o 
  -2   5   7      344.17      358.41     16.74 o 
  -1   5   7     7442.61     7404.35    123.81 o 
   0   5   7     1561.87     1568.30     44.81 o 
   1   5   7      907.83      927.60     34.10 o 
   2   5   7     3592.19     3444.51     59.58 o 
   3   5   7     6045.98     6232.05    145.16 o 
   4   5   7      764.93      731.93     48.15 o 
   5   5   7     5755.39     5989.90    175.31 o 
   6   5   7      176.45      198.45     71.99 o 
  -7   6   7     2350.66     2228.20    105.42 o 
  -6   6   7      341.70      280.76    205.09 o 
  -5   6   7      416.68      368.34     31.11 o 
  -4   6   7     1527.71     1483.69     55.50 o 
  -3   6   7     5415.85     5548.55     94.32 o 
  -2   6   7      638.61      621.85     22.98 o 
  -1   6   7     1950.35     1888.71     54.99 o 
   0   6   7     1776.47     1661.60     46.66 o 
   1   6   7     1762.98     1785.44     40.33 o 
   2   6   7       80.18       70.48      9.90 o 
   3   6   7     6689.73     6816.11    153.27 o 
   4   6   7     1163.22     1211.22     75.49 o 
   5   6   7     1600.80     1705.40     89.93 o 
   6   6   7      511.99      606.18     73.53 o 
  -7   7   7       16.51       21.69     29.31 o 
  -6   7   7      680.70      713.34     58.58 o 
  -5   7   7     6569.24     6765.59    179.57 o 
  -4   7   7     9390.91    10099.99    217.83 o 
  -3   7   7       95.14      104.26     12.08 o 
  -2   7   7     2663.42     2729.65     58.09 o 
  -1   7   7     4737.96     4728.19     82.36 o 
   0   7   7      214.22      265.35     21.46 o 
   1   7   7     1539.19     1470.94     39.42 o 
   2   7   7     2628.58     2631.97     57.35 o 
   3   7   7     3207.44     3179.78    125.36 o 
   4   7   7      270.13      278.51     51.62 o 
   5   7   7     1068.95     1001.43     69.81 o 
   6   7   7     4230.07     4446.03    159.41 o 
  -7   8   7      924.42      960.46    103.94 o 
  -6   8   7     6924.12     7153.05    193.67 o 
  -5   8   7       34.13       35.38     22.72 o 
  -4   8   7     6110.12     5533.67     97.63 o 
  -3   8   7      982.28      980.64     32.70 o 
  -2   8   7      856.65      890.41     35.77 o 
  -1   8   7      960.05      763.36     60.78 o 
   0   8   7     7253.49     7279.80    107.82 o 
   1   8   7      827.83      826.28     34.27 o 
   2   8   7       92.76      126.17     12.97 o 
   3   8   7      305.67      274.58     32.36 o 
   4   8   7    11673.96    12096.24    360.14 o 
   5   8   7      526.84      548.99     64.70 o 
   6   8   7       71.75       69.43     27.72 o 
  -7   9   7       16.33       -0.27     39.77 o 
  -6   9   7       70.87       64.66     40.13 o 
  -5   9   7     1985.27     2099.78    138.89 o 
  -4   9   7     1602.65     1599.94     43.20 o 
  -3   9   7      547.49      478.87     23.15 o 
  -2   9   7     4219.57     4094.10     64.31 o 
  -1   9   7     1284.07     1325.58     44.54 o 
   0   9   7      236.93      221.39     13.02 o 
   1   9   7       12.95       22.82     12.12 o 
   2   9   7     3876.15     3743.61    232.76 o 
   3   9   7       85.98       64.77     25.62 o 
   4   9   7      279.06      268.91     51.46 o 
   5   9   7     1830.11     1893.47     96.06 o 
   6   9   7     2572.06     2444.97    183.02 o 
  -7  10   7     2596.97     2669.01    173.53 o 
  -6  10   7     1053.45     1141.62    107.65 o 
  -5  10   7        8.68       24.31     29.96 o 
  -4  10   7     3125.11     2985.21    110.21 o 
  -3  10   7    11518.64    11025.40    151.52 o 
  -2  10   7       61.52       45.42     16.45 o 
  -1  10   7      167.40      141.83     20.01 o 
   0  10   7      365.31      361.36     41.03 o 
   1  10   7     2265.31     2215.66     77.28 o 
   2  10   7     4238.02     4197.45    216.16 o 
   3  10   7     3302.75     3297.10     89.94 o 
   4  10   7      925.90      914.86     87.50 o 
   5  10   7     2599.79     2899.59    120.24 o 
   6  10   7      256.44      254.02     42.30 o 
  -7  11   7     1207.06     1329.47    123.55 o 
  -6  11   7      797.66      916.77     98.13 o 
  -5  11   7     7981.13     8318.17    301.17 o 
  -4  11   7      913.97      982.22     93.07 o 
  -3  11   7        3.94       12.86     11.32 o 
  -2  11   7      208.13      194.84     17.36 o 
  -1  11   7     6423.47     6125.49    138.62 o 
   0  11   7      969.60      998.57     42.43 o 
   1  11   7      244.10      181.52     30.27 o 
   2  11   7     2265.79     2265.87     81.41 o 
   3  11   7     4604.28     4388.77    108.38 o 
   4  11   7      134.54      173.85     43.52 o 
   5  11   7     1994.87     2011.91     99.94 o 
   6  11   7      143.44      119.51     31.11 o 
  -7  12   7      128.08      152.51     53.39 o 
  -6  12   7      221.66      223.60     54.80 o 
  -5  12   7      542.90      631.25     80.64 o 
  -4  12   7     3226.60     3114.78    168.89 o 
  -3  12   7     2092.98     2083.93     49.40 o 
  -2  12   7      190.70      231.64     19.67 o 
  -1  12   7     5745.86     5858.66    136.56 o 
   0  12   7    12398.91    12559.99    187.78 o 
   1  12   7     1725.20     1696.95     68.77 o 
   2  12   7      860.42      899.34    132.79 o 
   3  12   7     1478.41     1420.51     57.52 o 
   4  12   7     2054.59     2083.89    133.21 o 
   5  12   7      333.99      329.81     60.39 o 
   6  12   7      666.92      729.70     63.51 o 
  -6  13   7      394.46      387.97     69.19 o 
  -5  13   7      306.74      351.02     61.96 o 
  -4  13   7     2027.42     2267.74    144.07 o 
  -3  13   7        0.23       18.15      7.54 o 
  -2  13   7     6657.51     6708.62    147.44 o 
  -1  13   7      321.74      323.16     21.45 o 
   0  13   7     9560.46     9315.60    155.36 o 
   1  13   7       14.66       31.71     15.30 o 
   2  13   7     7285.39     7266.87    158.54 o 
   3  13   7     3153.93     2939.69     87.30 o 
   4  13   7      183.31      181.33     47.72 o 
   5  13   7       85.58       76.18     33.55 o 
  -6  14   7     1155.65      981.36    104.14 o 
  -5  14   7       15.15       -3.29     23.94 o 
  -4  14   7     3899.23     4012.45    197.79 o 
  -3  14   7     3744.25     3693.77    151.37 o 
  -2  14   7     2438.18     2396.91    113.33 o 
  -1  14   7     2646.45     2602.90     71.84 o 
   0  14   7     7061.50     7306.08    161.61 o 
   1  14   7     3673.14     3649.01    168.26 o 
   2  14   7      696.73      714.39     45.31 o 
   3  14   7      156.22      117.26     18.47 o 
   4  14   7     1807.25     1924.69    131.19 o 
   5  14   7      436.60      420.41     66.53 o 
  -6  15   7      293.18      335.21     64.87 o 
  -5  15   7      393.28      443.99     68.07 o 
  -4  15   7     1866.42     1669.49    125.57 o 
  -3  15   7      766.85      782.96     35.94 o 
  -2  15   7       33.65       26.30      9.32 o 
  -1  15   7     3765.21     3672.16    102.74 o 
   0  15   7       27.50       29.73     15.41 o 
   1  15   7     4957.30     4972.08    187.33 o 
   2  15   7     1468.86     1494.66     65.91 o 
   3  15   7      889.95      794.08     44.43 o 
   4  15   7      270.91      278.38     54.48 o 
   5  15   7     1448.41     1577.80    126.44 o 
  -6  16   7        2.54        3.48     27.37 o 
  -5  16   7      231.78      201.78     49.65 o 
  -4  16   7      107.23      147.58     41.62 o 
  -3  16   7     3430.23     3580.13    137.17 o 
  -2  16   7       10.45       19.25      8.50 o 
  -1  16   7     1379.90     1339.65     53.11 o 
   0  16   7        8.23       14.20     13.38 o 
   1  16   7    10902.86    11171.63    221.34 o 
   2  16   7       38.45       45.93     16.91 o 
   3  16   7     1646.39     1560.23     93.18 o 
   4  16   7      199.71      176.99     42.66 o 
   5  16   7      153.08      140.47     43.12 o 
  -6  17   7     1115.25     1001.64    109.52 o 
  -5  17   7      783.45      807.99     93.04 o 
  -4  17   7     1278.03     1269.05    111.96 o 
  -3  17   7     1811.03     1730.97     86.86 o 
  -2  17   7     4114.89     4252.60     98.84 o 
  -1  17   7     5698.61     5665.81    145.72 o 
   0  17   7     2394.33     2538.67     92.66 o 
   1  17   7     2305.46     2333.33     89.75 o 
   2  17   7     2541.50     2672.85     93.12 o 
   3  17   7      774.13      744.59     78.92 o 
   4  17   7      294.68      276.65     55.51 o 
   5  17   7      684.10      656.94     83.66 o 
  -5  18   7       14.10       34.26     30.14 o 
  -4  18   7      804.16      727.89     87.73 o 
  -3  18   7       57.91       85.87     22.68 o 
  -2  18   7     1422.98     1347.12     67.10 o 
  -1  18   7      141.71      161.94     26.02 o 
   0  18   7     5806.14     5929.72    152.80 o 
   1  18   7       15.97       12.90     15.27 o 
   2  18   7      426.47      344.68     35.44 o 
   3  18   7     1424.90     1575.23    116.21 o 
   4  18   7     1826.45     1692.35    127.25 o 
   5  18   7        8.08      -22.74     29.48 o 
  -5  19   7      235.59      228.03     53.49 o 
  -4  19   7     3536.09     3536.65    194.03 o 
  -3  19   7     1777.38     1716.42    192.69 o 
  -2  19   7     3718.64     3765.71    118.44 o 
  -1  19   7       78.22       64.95     18.72 o 
   0  19   7      217.45      222.10     29.84 o 
   1  19   7      330.16      339.96     35.84 o 
   2  19   7    11695.74    11686.36    233.17 o 
   3  19   7      207.63      157.79     42.65 o 
   4  19   7        2.41       34.76     33.63 o 
  -5  20   7     1252.91     1282.36    121.25 o 
  -4  20   7      554.61      616.26     81.83 o 
  -3  20   7     4310.80     4565.88    134.63 o 
  -2  20   7     1263.50     1352.17     70.44 o 
  -1  20   7       12.69      -20.38     20.73 o 
   0  20   7      807.15      836.79     56.22 o 
   1  20   7     1573.86     1595.31    116.15 o 
   2  20   7      482.04      545.67     45.56 o 
   3  20   7       57.20      102.36     38.17 o 
   4  20   7     1568.76     1598.81    127.01 o 
  -4  21   7       21.55       27.46     33.98 o 
  -3  21   7       11.97       51.29     22.10 o 
  -2  21   7       13.78        2.93     17.09 o 
  -1  21   7      560.79      581.83     47.38 o 
   0  21   7      538.59      503.69     44.18 o 
   1  21   7     2689.13     2774.91    104.20 o 
   2  21   7      296.91      272.39     50.53 o 
   3  21   7     1008.38     1037.02     99.08 o 
   4  21   7      240.06      280.46     60.30 o 
  -4  22   7      323.30      359.81     63.70 o 
  -3  22   7     6241.63     5903.18    162.47 o 
  -2  22   7       10.58        9.23     19.09 o 
  -1  22   7      333.27      350.85     38.88 o 
   0  22   7      542.08      445.67     42.63 o 
   1  22   7     2000.10     1943.80    106.89 o 
   2  22   7        8.97       18.43     16.50 o 
   3  22   7       29.75        7.68     23.81 o 
   4  22   7     2539.70     2527.33    163.84 o 
  -4  23   7     5393.43     5361.88    252.46 o 
  -3  23   7     2479.10     2406.68    130.90 o 
  -2  23   7     3266.59     3224.19    117.17 o 
  -1  23   7     1380.45     1387.08     75.32 o 
   0  23   7        1.16       -9.95     14.82 o 
   1  23   7      337.34      382.64     48.08 o 
   2  23   7     3831.70     3675.91    134.65 o 
   3  23   7      413.68      275.62     56.45 o 
  -3  24   7       37.72       18.65     30.30 o 
  -2  24   7      244.75      220.18     36.70 o 
  -1  24   7       85.78       82.90     27.21 o 
   0  24   7      910.60      998.21     65.92 o 
   1  24   7       18.50       14.03     16.45 o 
   2  24   7      282.51      492.62     70.76 o 
   3  24   7     1062.95      976.31    102.28 o 
  -3  25   7        1.70       38.91     37.63 o 
  -2  25   7     5800.87     5153.02    179.41 o 
  -1  25   7     1013.18      980.27     85.58 o 
   0  25   7     1200.09     1132.46     71.63 o 
   1  25   7      542.34      546.37     49.75 o 
   2  25   7      767.55      586.44     75.92 o 
  -3  26   7     4482.41     4204.46    225.93 o 
  -2  26   7      104.24      157.63     59.42 o 
  -1  26   7      121.38       98.39     27.22 o 
   0  26   7        1.69       -1.13     39.45 o 
   1  26   7     3360.37     3183.95    142.03 o 
   2  26   7      247.26      280.08     57.28 o 
  -2  27   7      261.21      300.70     63.19 o 
  -1  27   7     1943.27     1770.77    140.58 o 
   0  27   7      293.03      231.03     37.98 o 
   1  27   7      753.96      726.20     59.29 o 
   2  27   7      104.54       32.24     31.20 o 
  -2  28   7       87.37       84.78     26.35 o 
  -1  28   7       29.96       40.21     25.05 o 
   0  28   7     4815.56     4437.36    152.78 o 
   1  28   7     3107.20     2998.26    121.92 o 
  -6   0   8     7764.13     8169.19    302.02 o 
  -4   0   8      707.05      676.00     76.89 o 
  -2   0   8     9938.00    10352.69    252.81 o 
   0   0   8     1931.22     1988.83     71.91 o 
   2   0   8    16493.09    15434.13    379.35 o 
   4   0   8     2068.96     2155.56     94.90 o 
   6   0   8       45.59       -3.66     20.76 o 
  -7   1   8     1057.57     1070.94     75.71 o 
  -6   1   8     1211.89     1237.09    123.53 o 
  -5   1   8      366.66      353.02     40.86 o 
  -4   1   8      589.51      592.01     70.33 o 
  -3   1   8       33.74       25.82     17.68 o 
  -2   1   8     2301.73     2419.17     39.20 o 
  -1   1   8     5792.78     5927.95     91.81 o 
   0   1   8     2704.16     2730.67     85.37 o 
   1   1   8      385.14      341.81     26.49 o 
   2   1   8     7879.42     7442.01    173.67 o 
   3   1   8     3214.55     2994.71     84.01 o 
   4   1   8       22.42       20.26     12.88 o 
   5   1   8        7.86       -9.22     14.29 o 
   6   1   8     1846.94     1911.12     72.99 o 
  -7   2   8      387.75      332.40     46.46 o 
  -6   2   8     3326.11     3566.14    134.30 o 
  -5   2   8        7.36       36.96     52.93 o 
  -4   2   8      472.15      520.37     47.35 o 
  -3   2   8     3289.58     3625.10    121.33 o 
  -2   2   8     3252.98     3467.36     49.83 o 
  -1   2   8      156.91      193.69     19.16 o 
   0   2   8      953.62      946.12     58.36 o 
   1   2   8     9642.41     9479.50    154.40 o 
   2   2   8      765.94      685.40     37.18 o 
   3   2   8        5.17        1.67     10.12 o 
   4   2   8     1145.20     1169.16     55.42 o 
   5   2   8      922.85      932.76     73.17 o 
   6   2   8      310.76      320.56     32.89 o 
  -7   3   8     4165.69     4129.61    150.78 o 
  -6   3   8      678.84      722.04     65.93 o 
  -5   3   8     3741.68     3918.15    158.50 o 
  -4   3   8     1368.58     1513.07     79.25 o 
  -3   3   8     1233.45     1252.71     69.55 o 
  -2   3   8     1717.29     1787.47     33.88 o 
  -1   3   8     9653.28    10141.06    157.96 o 
   0   3   8        1.15        2.05     13.18 o 
   1   3   8      452.65      461.44     29.97 o 
   2   3   8      442.85      430.44     30.26 o 
   3   3   8     9143.89     8839.53    173.44 o 
   4   3   8     2032.30     2059.22     73.51 o 
   5   3   8      181.37      189.50     27.19 o 
   6   3   8       27.98      -35.27     23.52 o 
  -7   4   8     2922.14     3051.37    128.61 o 
  -6   4   8      853.37      834.89     64.53 o 
  -5   4   8      736.15      799.12     61.20 o 
  -4   4   8      712.81      816.89     59.32 o 
  -3   4   8      534.23      523.19     46.18 o 
  -2   4   8     8163.43     8590.54    111.13 o 
  -1   4   8     1774.27     1762.81     55.08 o 
   0   4   8     2518.66     2528.70    153.96 o 
   1   4   8     1769.27     1697.77     56.42 o 
   2   4   8     1703.99     1631.33     47.99 o 
   3   4   8     3398.55     3300.11     73.29 o 
   4   4   8     2443.65     2511.34     81.90 o 
   5   4   8     1410.77     1409.06     65.38 o 
   6   4   8      374.89      386.24     50.66 o 
  -7   5   8       77.79       97.82     31.44 o 
  -6   5   8      109.48      115.32     30.28 o 
  -5   5   8     2010.26     2078.21     97.85 o 
  -4   5   8     8183.78     8557.22    207.68 o 
  -3   5   8     1110.98     1142.73     87.37 o 
  -2   5   8     2011.34     2190.57     46.67 o 
  -1   5   8      648.53      626.55     37.62 o 
   0   5   8     2578.38     2586.51     83.62 o 
   1   5   8      240.32      242.05     22.45 o 
   2   5   8     2548.39     2507.63     72.29 o 
   3   5   8      385.42      395.75     23.99 o 
   4   5   8      493.40      449.54     42.91 o 
   5   5   8      384.81      362.68     44.90 o 
   6   5   8     3718.52     3481.16    198.16 o 
  -7   6   8        2.29       34.80     22.81 o 
  -6   6   8     6237.25     6416.88    187.03 o 
  -5   6   8       84.77      127.90     39.10 o 
  -4   6   8      381.25      424.27     44.06 o 
  -3   6   8     1021.69     1136.54     67.57 o 
  -2   6   8     9744.01    10117.27    141.51 o 
  -1   6   8      661.32      727.09     40.86 o 
   0   6   8      472.41      466.92     34.93 o 
   1   6   8      685.59      716.77     29.30 o 
   2   6   8      347.58      369.09     22.11 o 
   3   6   8      115.35      131.28     22.58 o 
   4   6   8     3904.74     3855.23    123.42 o 
   5   6   8     1967.33     1938.33    245.88 o 
   6   6   8     1601.76     1633.63    135.86 o 
  -7   7   8     1636.57     1577.71     91.97 o 
  -6   7   8      173.04      173.03     32.56 o 
  -5   7   8     4376.86     4577.01    150.64 o 
  -4   7   8     1505.73     1677.42     85.20 o 
  -3   7   8     4494.81     4369.44    327.35 o 
  -2   7   8     1087.95     1193.78     38.23 o 
  -1   7   8     3698.60     3774.68     87.72 o 
   0   7   8      190.26      178.63     23.39 o 
   1   7   8      898.57      849.39     38.53 o 
   2   7   8     3048.68     3028.29     93.84 o 
   3   7   8     1665.66     1481.92     67.19 o 
   4   7   8      156.20      136.70     47.06 o 
   5   7   8        6.31       32.54     26.05 o 
   6   7   8     3883.58     3758.87    210.03 o 
  -6   8   8      276.61      249.53     59.63 o 
  -5   8   8     1991.77     2061.76    143.93 o 
  -4   8   8      401.79      392.73     63.69 o 
  -3   8   8     8851.00     8368.28    138.39 o 
  -2   8   8        2.66       10.70      7.43 o 
  -1   8   8       17.81       30.74     15.22 o 
   0   8   8       72.39       90.88     12.71 o 
   1   8   8     2987.78     3033.23     68.21 o 
   2   8   8     1150.72     1051.18     40.47 o 
   3   8   8     2758.06     2900.90    151.67 o 
   4   8   8     1705.25     1742.36    125.66 o 
   5   8   8     8305.97     8008.67    311.79 o 
   6   8   8        0.16       32.24     31.00 o 
  -6   9   8       97.93      100.08     43.58 o 
  -5   9   8     2040.27     2375.62    155.06 o 
  -4   9   8     6573.52     6850.47    267.03 o 
  -3   9   8     5900.37     5720.10    125.26 o 
  -2   9   8       58.45       39.90      9.60 o 
  -1   9   8     6136.73     6535.07    140.24 o 
   0   9   8     3260.28     3224.93     83.51 o 
   1   9   8     1244.76     1225.08     51.94 o 
   2   9   8      388.46      315.31     30.37 o 
   3   9   8     1465.77     1367.68    103.43 o 
   4   9   8     1099.40     1282.94    108.01 o 
   5   9   8      337.55      363.08     69.10 o 
  -6  10   8     1282.30     1340.99    122.13 o 
  -5  10   8      137.48      221.92     55.59 o 
  -4  10   8      474.32      419.84     67.44 o 
  -3  10   8     1178.75     1138.17     99.05 o 
  -2  10   8     2958.88     3032.69     70.62 o 
  -1  10   8     6082.05     6299.18    162.33 o 
   0  10   8     2697.27     2778.06     91.09 o 
   1  10   8      695.01      617.97     42.99 o 
   2  10   8      198.39      163.58     23.70 o 
   3  10   8      636.75      561.63     67.15 o 
   4  10   8     6436.32     6657.40    260.55 o 
   5  10   8       16.89      -23.44     51.07 o 
  -6  11   8        0.90       31.49     26.45 o 
  -5  11   8      937.34     1058.83    104.82 o 
  -4  11   8     8214.92     8683.51    309.89 o 
  -3  11   8      330.31      305.74     24.76 o 
  -2  11   8     2182.54     2439.50     79.86 o 
  -1  11   8      765.36      742.61     36.69 o 
   0  11   8     2022.89     1972.52     63.19 o 
   1  11   8     1843.48     1730.59     72.60 o 
   2  11   8     1372.43     1330.87     62.01 o 
   3  11   8      173.91      146.39     58.59 o 
   4  11   8      844.54      978.42     95.48 o 
   5  11   8     1274.49     1357.39     84.35 o 
  -6  12   8      432.08      454.71     74.60 o 
  -5  12   8      503.52      463.22     72.39 o 
  -4  12   8       93.47      137.40     45.25 o 
  -3  12   8     2014.47     2105.06     74.69 o 
  -2  12   8     1800.05     1924.46     72.60 o 
  -1  12   8      409.78      474.59     30.24 o 
   0  12   8     7485.86     7698.98    170.27 o 
   1  12   8     9751.56     9755.27    199.72 o 
   2  12   8     3595.32     3721.67    109.68 o 
   3  12   8      232.84      214.38     58.25 o 
   4  12   8      378.96      368.58     62.03 o 
   5  12   8     1521.89     1670.07    130.92 o 
  -6  13   8      321.17      299.85     61.70 o 
  -5  13   8     1600.14     1777.79    139.03 o 
  -4  13   8       23.36      -51.14     36.49 o 
  -3  13   8       86.15       69.61     28.81 o 
  -2  13   8      688.10      669.64     42.81 o 
  -1  13   8     7308.46     7429.66    135.52 o 
   0  13   8       10.28       33.75     16.52 o 
   1  13   8      455.40      465.23     39.49 o 
   2  13   8      194.78      207.88     27.78 o 
   3  13   8     6347.80     6239.10    241.27 o 
   4  13   8      103.82      156.29     42.25 o 
   5  13   8      146.34      202.85     50.43 o 
  -5  14   8       67.59       62.50     37.71 o 
  -4  14   8       99.68      139.78     42.00 o 
  -3  14   8     2722.58     2752.53     96.72 o 
  -2  14   8      105.46       83.57     14.92 o 
  -1  14   8      267.25      263.23     30.29 o 
   0  14   8       83.18       92.87     21.08 o 
   1  14   8    10737.31    10625.92    215.13 o 
   2  14   8     1847.29     1777.83    102.79 o 
   3  14   8       95.33       99.89     35.50 o 
   4  14   8      705.19      644.72     80.92 o 
   5  14   8     1257.38     1116.01    108.91 o 
  -5  15   8     1015.29      981.00    103.11 o 
  -4  15   8      814.40      782.84     91.69 o 
  -3  15   8      790.26      777.69     46.33 o 
  -2  15   8     1611.63     1614.44    127.21 o 
  -1  15   8     1745.39     1800.76     77.06 o 
   0  15   8     6248.76     6465.59    158.42 o 
   1  15   8     1374.82     1430.16     68.96 o 
   2  15   8     2615.18     2701.74    130.90 o 
   3  15   8      581.18      725.62     78.88 o 
   4  15   8      843.73      741.68     86.36 o 
  -5  16   8      506.27      614.71     82.35 o 
  -4  16   8     1094.95     1252.83    114.70 o 
  -3  16   8      442.82      432.96     35.59 o 
  -2  16   8      918.20      932.71     54.80 o 
  -1  16   8      117.37      129.59     23.67 o 
   0  16   8     3839.02     3996.47    121.70 o 
   1  16   8      302.58      347.52     36.64 o 
   2  16   8     2805.22     2759.77     97.03 o 
   3  16   8     2005.77     1990.08    132.39 o 
   4  16   8     4188.93     4171.56    206.85 o 
  -5  17   8       49.09      127.51     53.44 o 
  -4  17   8     1101.86     1111.45    110.45 o 
  -3  17   8     2777.68     2940.00    173.64 o 
  -2  17   8      264.73      217.71     28.58 o 
  -1  17   8     4118.42     4179.51    125.34 o 
   0  17   8     4590.76     4688.62    134.97 o 
   1  17   8      870.13      895.51     57.02 o 
   2  17   8     2629.68     2725.55    162.89 o 
   3  17   8     1545.41     1576.54    117.95 o 
   4  17   8      199.55      258.11     54.31 o 
  -4  18   8      213.06      170.06     52.99 o 
  -3  18   8     2630.46     2777.88    169.42 o 
  -2  18   8      483.44      534.61     43.44 o 
  -1  18   8     1479.67     1547.19     81.90 o 
   0  18   8       13.09       39.53     18.79 o 
   1  18   8     8876.50     8649.50    196.70 o 
   2  18   8        7.68       24.83     15.88 o 
   3  18   8      576.05      626.20     77.86 o 
   4  18   8     2501.15     2585.07    162.11 o 
  -4  19   8      544.08      401.88     72.27 o 
  -3  19   8       32.09       57.60     36.53 o 
  -2  19   8     1304.23     1325.61     89.89 o 
  -1  19   8     2127.00     2274.97    112.73 o 
   0  19   8      367.49      359.61     38.90 o 
   1  19   8      911.11      849.71     56.81 o 
   2  19   8      147.89      181.40     28.80 o 
   3  19   8     4705.52     4620.87    214.05 o 
   4  19   8     1034.44      943.40     98.82 o 
  -4  20   8      216.07      152.03     52.01 o 
  -3  20   8     1045.45     1052.46    107.21 o 
  -2  20   8     2632.09     2678.97    141.26 o 
  -1  20   8      603.44      610.14     48.99 o 
   0  20   8      843.21      888.49     59.11 o 
   1  20   8     1092.17     1134.09     66.25 o 
   2  20   8      103.86       53.08     42.93 o 
   3  20   8      907.42      817.20     90.57 o 
  -4  21   8     4173.86     4372.83    229.64 o 
  -3  21   8      133.27      135.95     45.55 o 
  -2  21   8      454.62      399.90     41.59 o 
  -1  21   8      222.06      241.39     44.47 o 
   0  21   8     1398.50     1379.56     74.80 o 
   1  21   8      118.56      159.32     31.72 o 
   2  21   8     1478.83     1524.03    117.01 o 
   3  21   8       79.04       69.63     34.99 o 
  -3  22   8      429.95      657.37     87.09 o 
  -2  22   8     2273.89     2093.36    193.33 o 
  -1  22   8       19.64       39.36     16.52 o 
   0  22   8     1328.40     1184.30     70.19 o 
   1  22   8      189.47      211.67     32.86 o 
   2  22   8      544.64      549.67     75.25 o 
   3  22   8      403.65      298.41     57.50 o 
  -3  23   8     1321.07     1454.72    128.38 o 
  -2  23   8      733.26      684.85     54.58 o 
  -1  23   8     2653.15     2347.39    102.31 o 
   0  23   8      327.79      361.86     89.88 o 
   1  23   8     1205.89     1178.90     71.07 o 
   2  23   8      508.08      456.30     68.44 o 
  -3  24   8     6752.85     6222.14    280.63 o 
  -2  24   8       81.56       87.68     24.60 o 
  -1  24   8      157.86      172.43     36.99 o 
   0  24   8        2.91       -6.17     15.47 o 
   1  24   8     1092.62      991.70     66.50 o 
   2  24   8      129.77      105.56     38.50 o 
  -2  25   8        3.34       17.68     19.12 o 
  -1  25   8     2924.62     2888.23    116.67 o 
   0  25   8      605.66      654.37     57.02 o 
   1  25   8      998.29     1009.19     68.43 o 
  -1  26   8        2.46       17.46     43.18 o 
   0  26   8     2070.23     2072.11    126.21 o 
  -5   0   9     3362.13     3695.15    194.30 o 
  -3   0   9     3708.09     3664.37    182.91 o 
  -1   0   9      750.65      790.60     63.63 o 
   1   0   9     7289.79     7226.94    232.61 o 
   3   0   9     1354.35     1456.22     82.99 o 
   5   0   9     5232.27     5189.75    219.25 o 
  -6   1   9      211.95      281.36     43.27 o 
  -5   1   9      804.15      754.30     83.14 o 
  -4   1   9      443.34      489.48     47.69 o 
  -3   1   9      160.54      106.72     35.35 o 
  -2   1   9      677.24      682.81     20.74 o 
  -1   1   9     1301.52     1283.64     40.48 o 
   0   1   9     3117.38     3333.15     80.96 o 
   1   1   9     1465.66     1422.42     66.37 o 
   2   1   9     1206.77     1133.64     65.13 o 
   3   1   9     3773.21     3792.52    102.75 o 
   4   1   9     1583.82     1608.37     59.90 o 
   5   1   9       21.55       34.66     15.44 o 
  -6   2   9     4640.00     5073.47    169.34 o 
  -5   2   9     1060.45     1149.68     76.40 o 
  -4   2   9      543.50      599.34     53.16 o 
  -3   2   9     1514.74     1571.80    114.47 o 
  -2   2   9     6685.37     6840.06     84.39 o 
  -1   2   9      639.66      670.65     29.39 o 
   0   2   9        1.50        6.02     14.09 o 
   1   2   9      267.84      209.56     39.19 o 
   2   2   9     9796.61     9490.06    294.62 o 
   3   2   9      613.55      631.69     48.69 o 
   4   2   9        8.90       17.83     15.46 o 
   5   2   9      989.42      951.08     50.00 o 
  -6   3   9       68.42      135.18     32.13 o 
  -5   3   9      842.84      948.57     69.31 o 
  -4   3   9     2365.17     2483.41    156.36 o 
  -3   3   9      339.64      386.05     43.57 o 
  -2   3   9      612.74      584.94     35.88 o 
  -1   3   9     2352.88     2450.00     57.39 o 
   0   3   9     1227.46     1277.31     60.66 o 
   1   3   9        2.20      -23.49     31.07 o 
   2   3   9     5105.37     5223.01    178.28 o 
   3   3   9       56.26       42.32     19.71 o 
   4   3   9     3040.68     3043.93     93.87 o 
   5   3   9      425.09      423.60     52.90 o 
  -6   4   9     4783.38     4922.26    167.64 o 
  -5   4   9      999.69     1093.28     74.49 o 
  -4   4   9      797.06      991.66     68.28 o 
  -3   4   9      867.01      844.01     80.33 o 
  -2   4   9     3595.17     3808.43     66.77 o 
  -1   4   9     1284.74     1349.82     58.73 o 
   0   4   9     1307.39     1443.74     64.83 o 
   1   4   9     4738.99     4782.68    128.36 o 
   2   4   9     7731.67     7769.66    170.99 o 
   3   4   9      940.21      976.40     58.21 o 
   4   4   9      612.12      658.99     48.39 o 
   5   4   9      553.20      441.53     39.91 o 
  -6   5   9      195.24      228.40     39.83 o 
  -5   5   9     1753.56     1721.72     93.60 o 
  -4   5   9        0.76       -7.83     15.74 o 
  -3   5   9    10332.62    11063.56    272.73 o 
  -2   5   9     2025.36     2040.90     64.30 o 
  -1   5   9     3844.63     3911.16    106.91 o 
   0   5   9      616.03      640.09     43.24 o 
   1   5   9     1190.30     1241.71     61.61 o 
   2   5   9      138.16      208.89     26.57 o 
   3   5   9     3374.84     3237.08    112.23 o 
   4   5   9      107.85      114.34     21.74 o 
   5   5   9      128.57      154.56     41.27 o 
  -6   6   9        1.02        5.49     19.88 o 
  -5   6   9     1298.48     1333.56     82.47 o 
  -4   6   9      153.80      111.99     29.84 o 
  -3   6   9     4297.19     4727.00    170.56 o 
  -2   6   9      123.79      151.96     19.86 o 
  -1   6   9     2642.56     2660.46     85.64 o 
   0   6   9     4345.82     4499.48    122.21 o 
   1   6   9     2214.22     2242.66     62.75 o 
   2   6   9      211.75      193.21     34.42 o 
   3   6   9      472.96      438.01     39.08 o 
   4   6   9      689.94      613.71     56.98 o 
   5   6   9     4631.24     4662.82    248.97 o 
  -6   7   9      111.13       98.01     28.56 o 
  -5   7   9       63.05       59.57     30.79 o 
  -4   7   9     3922.48     3843.38    198.60 o 
  -3   7   9     1422.54     1420.44    115.15 o 
  -2   7   9      809.94      929.40     44.51 o 
  -1   7   9      201.86      182.92     23.82 o 
   0   7   9     4355.71     4516.92    122.94 o 
   1   7   9       89.28       95.98     14.93 o 
   2   7   9     1769.35     1602.39     53.81 o 
   3   7   9      883.18      862.25     52.52 o 
   4   7   9      997.28      984.35     99.63 o 
   5   7   9       92.08      144.81     34.68 o 
  -6   8   9     2026.21     2186.04    159.28 o 
  -5   8   9      175.01      100.85     43.26 o 
  -4   8   9     1449.34     1343.22    115.41 o 
  -3   8   9       41.26       66.12     37.83 o 
  -2   8   9     9009.83     9494.79    180.99 o 
  -1   8   9      768.13      748.13     45.31 o 
   0   8   9      413.84      431.53     23.23 o 
   1   8   9     1014.96      999.57     38.95 o 
   2   8   9     4334.10     4157.08     97.37 o 
   3   8   9      409.71      338.16     58.38 o 
   4   8   9       87.99       77.18     37.57 o 
   5   8   9       35.05       -0.53     28.55 o 
  -5   9   9     1803.03     1872.55    142.91 o 
  -4   9   9     2074.37     2247.71    152.11 o 
  -3   9   9     8551.65     8878.24    312.81 o 
  -2   9   9      218.34      213.72     24.24 o 
  -1   9   9       37.13       57.56     17.99 o 
   0   9   9     6920.18     7293.05    212.57 o 
   1   9   9      484.94      476.58     26.02 o 
   2   9   9     1480.17     1461.21     67.39 o 
   3   9   9     3120.11     3031.41    162.29 o 
   4   9   9      750.40      920.56     94.12 o 
   5   9   9       15.75       30.70     24.38 o 
  -5  10   9     1062.56      916.86    103.35 o 
  -4  10   9     2024.64     1804.72    136.88 o 
  -3  10   9     2504.05     2774.17    164.25 o 
  -2  10   9     3828.92     3809.46    104.16 o 
  -1  10   9      725.61      730.66     36.91 o 
   0  10   9        2.38      -16.00     27.39 o 
   1  10   9     2216.95     2186.91     85.62 o 
   2  10   9      143.14      161.84     24.78 o 
   3  10   9      393.75      396.42     58.24 o 
   4  10   9      393.83      407.97     65.38 o 
   5  10   9     3553.34     3388.77    196.93 o 
  -5  11   9       20.27        0.69     24.14 o 
  -4  11   9     2058.35     2303.07    156.56 o 
  -3  11   9     2673.21     2803.58    166.61 o 
  -2  11   9      269.42      266.30     27.61 o 
  -1  11   9     6457.26     6377.97    152.24 o 
   0  11   9      346.48      324.00     33.95 o 
   1  11   9     2191.94     2150.18     85.27 o 
   2  11   9      178.82      192.79     27.38 o 
   3  11   9     1582.93     1590.40    116.82 o 
   4  11   9      240.65      297.94     58.86 o 
  -5  12   9       85.94       93.98     38.87 o 
  -4  12   9      307.56      278.65     58.22 o 
  -3  12   9      524.51      597.80     78.89 o 
  -2  12   9      729.01      864.22     48.56 o 
  -1  12   9       82.42       72.24     20.92 o 
   0  12   9       64.43       52.86     20.06 o 
   1  12   9     6270.92     6308.91    157.49 o 
   2  12   9     1559.88     1521.96     70.73 o 
   3  12   9        0.91       34.84     22.95 o 
   4  12   9     1715.50     1708.08    130.98 o 
  -5  13   9       86.28      122.98     46.51 o 
  -4  13   9     3908.72     3984.77    211.92 o 
  -3  13   9      888.64      867.73     94.88 o 
  -2  13   9        4.95       -5.44     12.31 o 
  -1  13   9      732.98      761.98     49.50 o 
   0  13   9     7951.22     7918.48    308.82 o 
   1  13   9      261.47      254.14     59.27 o 
   2  13   9      102.27       88.24     21.10 o 
   3  13   9       75.63       72.35     33.32 o 
   4  13   9     4278.67     4826.67    226.35 o 
  -5  14   9     2306.49     2227.00    161.69 o 
  -4  14   9       16.96       35.64     37.02 o 
  -3  14   9      744.80      857.48     94.94 o 
  -2  14   9     1540.98     1463.89     66.73 o 
  -1  14   9     1291.67     1439.07     69.18 o 
   0  14   9      727.58      821.43     54.48 o 
   1  14   9      261.39      191.15     29.44 o 
   2  14   9     3142.44     3225.90    107.55 o 
   3  14   9     1595.37     1637.36    122.88 o 
   4  14   9      912.10      808.73     90.79 o 
  -4  15   9      934.77      887.14     96.63 o 
  -3  15   9       47.30        3.18     26.11 o 
  -2  15   9        0.01      -11.27     12.18 o 
  -1  15   9     2989.23     2962.65    103.20 o 
   0  15   9      755.20      715.15     73.01 o 
   1  15   9     1501.00     1483.39     73.18 o 
   2  15   9        4.33        6.35     13.53 o 
   3  15   9     3737.43     3810.47    191.10 o 
   4  15   9      573.68      446.55     71.17 o 
  -4  16   9        1.37      -21.18     28.84 o 
  -3  16   9     1978.04     2041.79    147.73 o 
  -2  16   9       53.86       32.61     30.11 o 
  -1  16   9     1822.95     1849.56     81.95 o 
   0  16   9      700.80      640.43     67.93 o 
   1  16   9     2488.75     2388.65     94.99 o 
   2  16   9       15.88       -9.15     20.41 o 
   3  16   9     1899.21     1850.79    131.94 o 
   4  16   9       16.72       42.79     38.40 o 
  -4  17   9      382.13      319.19     60.14 o 
  -3  17   9      809.23      787.90     92.51 o 
  -2  17   9       70.50       92.15     38.73 o 
  -1  17   9      224.68      249.44     32.29 o 
   0  17   9     1455.88     1402.02     73.17 o 
   1  17   9     1873.37     1886.19    123.01 o 
   2  17   9       51.05       87.66     33.98 o 
   3  17   9     3389.90     3203.55    177.25 o 
  -4  18   9       13.56       28.56     38.26 o 
  -3  18   9      588.15      591.97     84.70 o 
  -2  18   9     3841.49     3909.18    203.76 o 
  -1  18   9       21.56       21.14     17.65 o 
   0  18   9      192.61      173.66     28.24 o 
   1  18   9       18.87       12.83     15.45 o 
   2  18   9     3089.03     3031.15    165.30 o 
   3  18   9       94.31      103.34     43.10 o 
  -3  19   9       44.69       20.37     37.08 o 
  -2  19   9      274.00      325.63     66.08 o 
  -1  19   9     1970.35     1893.42     86.98 o 
   0  19   9     2251.31     2201.33     95.07 o 
   1  19   9      144.87      121.11     25.06 o 
   2  19   9        2.59       24.49     27.92 o 
   3  19   9       53.39       41.92     32.27 o 
  -3  20   9      442.47      480.91     78.46 o 
  -2  20   9     1321.72     1322.63    120.17 o 
  -1  20   9     4380.66     4333.32    138.29 o 
   0  20   9       20.11       11.39     31.84 o 
   1  20   9      902.13      783.96     56.89 o 
   2  20   9      814.41      823.87     88.52 o 
  -3  21   9      603.01      611.46     85.28 o 
  -2  21   9      196.39      205.10     53.05 o 
  -1  21   9     2590.04     2502.67    186.80 o 
   0  21   9        0.83      -11.56     23.07 o 
   1  21   9      180.76      168.10     44.78 o 
   2  21   9        7.03       -3.27     28.00 o 
  -2  22   9     1181.23     1146.06    114.94 o 
  -1  22   9     6429.11     5858.75    277.20 o 
   0  22   9      327.08      322.75     69.35 o 
   1  22   9     1339.20     1139.52     70.83 o 
  -2  23   9      118.00      164.09     56.24 o 
  -1  23   9      550.12      587.32     53.89 o 
   0  23   9     4392.08     4049.17    139.57 o 
   1  23   9        8.89      -20.68     25.62 o 
  -4   0  10     6277.61     7104.88    285.24 o 
  -2   0  10     2638.01     2810.20    161.12 o 
   0   0  10      169.52      146.12     34.48 o 
   2   0  10     3631.80     3582.52    173.24 o 
   4   0  10     1253.59     1244.35     77.50 o 
  -5   1  10      108.01      146.02     34.21 o 
  -4   1  10     1818.74     1950.40    101.96 o 
  -3   1  10      348.57      382.24     45.23 o 
  -2   1  10       11.21       -4.70     19.93 o 
  -1   1  10      166.50      177.77     17.12 o 
   0   1  10     1274.85     1318.51     52.72 o 
   1   1  10      277.41      240.68     61.57 o 
   2   1  10        5.62        6.07     33.69 o 
   3   1  10     1471.62     1343.17     60.08 o 
   4   1  10     4303.54     4178.53    115.05 o 
  -5   2  10     5047.48     5155.77    188.85 o 
  -4   2  10     1197.38     1299.98     82.23 o 
  -3   2  10       22.43       45.08     23.75 o 
  -2   2  10     1390.90     1547.11    162.70 o 
  -1   2  10     1030.70     1050.56     42.38 o 
   0   2  10     1158.39     1141.11     48.91 o 
   1   2  10     4998.57     4969.86    137.71 o 
   2   2  10        4.34      -14.25     17.84 o 
   3   2  10     2723.82     2794.75     90.12 o 
   4   2  10      397.02      355.78     31.72 o 
  -5   3  10      230.09      251.56     41.87 o 
  -4   3  10       97.63       98.61     31.09 o 
  -3   3  10     5605.08     5798.97    176.32 o 
  -2   3  10     1888.56     1943.60     94.13 o 
  -1   3  10       82.33       91.18     15.41 o 
   0   3  10     1387.20     1403.45     54.16 o 
   1   3  10     4392.96     4084.87    172.47 o 
   2   3  10       55.37       53.91     17.38 o 
   3   3  10      900.69      817.15     57.04 o 
   4   3  10      474.03      416.81     33.21 o 
  -5   4  10     4190.60     4406.73    159.21 o 
  -4   4  10     1809.92     1917.21     99.83 o 
  -3   4  10     2967.73     3317.46    129.08 o 
  -2   4  10      261.84      250.12     50.25 o 
  -1   4  10     1783.11     1832.61     57.01 o 
   0   4  10       88.20       94.06     22.91 o 
   1   4  10      165.23      124.44     37.70 o 
   2   4  10     2338.66     2213.35     93.84 o 
   3   4  10      852.35      682.06     51.61 o 
   4   4  10        0.58      -19.64     18.58 o 
  -5   5  10      240.93      293.31     41.86 o 
  -4   5  10     2856.52     3190.62    130.53 o 
  -3   5  10     1116.14     1196.90     77.36 o 
  -2   5  10      627.81      537.34     73.17 o 
  -1   5  10       18.78       13.40     19.32 o 
   0   5  10     7028.35     7130.93    167.23 o 
   1   5  10      472.22      516.26     32.13 o 
   2   5  10       14.56       29.41     14.28 o 
   3   5  10      309.67      277.69     33.84 o 
   4   5  10     1565.08     1391.46     84.19 o 
  -5   6  10      120.93       51.13     43.53 o 
  -4   6  10     2075.40     1912.34    144.10 o 
  -3   6  10      174.06      203.45     53.95 o 
  -2   6  10     4728.29     4723.10    215.41 o 
  -1   6  10      835.51      775.04     47.65 o 
   0   6  10     4210.76     4317.32    124.74 o 
   1   6  10     2250.17     2186.56     87.60 o 
   2   6  10      897.87      866.31     82.67 o 
   3   6  10        8.00      -14.76     33.97 o 
   4   6  10        1.49      -33.14     26.22 o 
  -5   7  10      138.43      162.90     52.00 o 
  -4   7  10      796.44      774.22     93.20 o 
  -3   7  10     3481.81     3604.48    193.98 o 
  -2   7  10       59.42       97.00     37.60 o 
  -1   7  10      637.28      632.44     43.97 o 
   0   7  10     1442.21     1502.55     70.91 o 
   1   7  10     7900.46     7864.98    182.34 o 
   2   7  10      173.27      152.46     40.42 o 
   3   7  10      723.80      808.15     86.58 o 
   4   7  10      435.29      336.54     63.92 o 
  -4   8  10       24.25       18.61     36.70 o 
  -3   8  10        3.39       74.59     36.23 o 
  -2   8  10       31.05       10.89     26.88 o 
  -1   8  10     4786.72     5025.12    131.93 o 
   0   8  10      148.94      179.63     47.90 o 
   1   8  10     2068.68     2053.22     85.47 o 
   2   8  10        2.65      -20.22     31.91 o 
   3   8  10      134.78       66.23     33.33 o 
   4   8  10      234.72      361.44     62.84 o 
  -4   9  10     3329.41     3673.91    204.46 o 
  -3   9  10     5435.48     5652.05    251.68 o 
  -2   9  10     1812.93     1859.47    135.22 o 
  -1   9  10        7.82        2.61     22.87 o 
   0   9  10     1902.48     1955.67     82.16 o 
   1   9  10     3582.18     3461.74    113.57 o 
   2   9  10     2189.71     1982.80     83.54 o 
   3   9  10     1856.82     1912.45    131.45 o 
   4   9  10      406.70      287.22     56.79 o 
  -4  10  10      173.02      181.27     55.79 o 
  -3  10  10      301.35      433.20     70.75 o 
  -2  10  10     5704.28     6121.68    256.06 o 
  -1  10  10      490.34      488.69     39.96 o 
   0  10  10      467.24      424.81     39.34 o 
   1  10  10     1588.78     1687.43     77.66 o 
   2  10  10     3086.06     2926.91    103.81 o 
   3  10  10      109.95       84.99     35.94 o 
   4  10  10      608.59      735.63     92.46 o 
  -4  11  10     1411.82     1525.57    132.22 o 
  -3  11  10       23.25      -10.96     29.46 o 
  -2  11  10      967.24     1067.83    103.90 o 
  -1  11  10      798.93      762.13     49.79 o 
   0  11  10     7419.07     7542.96    223.13 o 
   1  11  10       17.56       13.96     26.90 o 
   2  11  10        3.99      -19.47     33.31 o 
   3  11  10      155.00      107.70     38.38 o 
  -4  12  10      995.81     1014.17    109.93 o 
  -3  12  10       37.87       54.68     42.13 o 
  -2  12  10       71.02       36.36     34.06 o 
  -1  12  10      798.65      741.90     49.90 o 
   0  12  10       53.17       43.29     36.21 o 
   1  12  10       83.46       63.54     26.99 o 
   2  12  10     1904.78     1816.88    123.49 o 
   3  12  10     1893.66     2004.13    138.26 o 
  -4  13  10       26.67       31.83     28.73 o 
  -3  13  10     3541.34     3688.61    203.68 o 
  -2  13  10       17.80      -27.15     29.42 o 
  -1  13  10      701.30      708.57     50.70 o 
   0  13  10      611.27      588.05     46.32 o 
   1  13  10     1528.91     1548.28     87.78 o 
   2  13  10     1725.19     1545.45    114.83 o 
   3  13  10     2641.42     2469.74    154.56 o 
  -3  14  10       40.03       30.40     36.99 o 
  -2  14  10     2486.09     2456.86    161.71 o 
  -1  14  10      950.73      934.22     95.90 o 
   0  14  10      409.91      433.43     41.36 o 
   1  14  10     1198.77     1169.46     66.97 o 
   2  14  10     2511.60     2342.02    142.16 o 
   3  14  10     1472.79     1411.89    117.92 o 
  -3  15  10     1736.97     1762.87    142.43 o 
  -2  15  10      176.30      210.38     60.18 o 
  -1  15  10      240.46      181.64     45.93 o 
   0  15  10      791.49      709.92     53.19 o 
   1  15  10     1598.05     1509.26     76.36 o 
   2  15  10      129.73       97.04     36.32 o 
   3  15  10        1.88      -23.20     30.49 o 
  -3  16  10      234.72      262.92     62.02 o 
  -2  16  10     2617.76     2658.90    169.89 o 
  -1  16  10      112.21      101.66     38.03 o 
   0  16  10        3.61       16.75     18.21 o 
   1  16  10      185.23      143.80     27.38 o 
   2  16  10     2633.49     2311.98    144.40 o 
  -3  17  10        3.03        8.88     27.47 o 
  -2  17  10      112.56       97.96     39.49 o 
  -1  17  10      777.85      731.23     88.64 o 
   0  17  10     1120.56     1069.01     66.03 o 
   1  17  10       26.05        9.44     13.70 o 
   2  17  10      496.03      470.03     67.77 o 
  -2  18  10      446.35      393.28     71.34 o 
  -1  18  10     4266.05     4093.60    210.30 o 
   0  18  10      290.18      296.21     43.55 o 
   1  18  10      113.56       79.89     22.58 o 
  -2  19  10      498.38      522.25     82.89 o 
  -1  19  10      888.41     1023.76    108.02 o 
   0  19  10      287.36      255.33     36.20 o 
   1  19  10      574.80      557.58     70.38 o 
  -1  20  10     1897.91     1989.44    147.72 o 
   0  20  10      258.88      221.80     33.89 o 
  -3   0  11       44.46        8.81     26.23 o 
  -1   0  11     6595.17     7192.52    276.66 o 
   1   0  11     1766.44     1890.16    121.68 o 
   3   0  11     4068.53     3658.25    175.12 o 
  -4   1  11       55.83       98.56     32.63 o 
  -3   1  11     1520.94     1721.51     95.39 o 
  -2   1  11        2.42       -9.47     19.43 o 
  -1   1  11       38.73      121.58     41.69 o 
   0   1  11      576.14      430.96     38.98 o 
   1   1  11      739.48      740.05     54.14 o 
   2   1  11      118.97       95.40     41.98 o 
   3   1  11     1014.91      829.76     53.43 o 
  -4   2  11     6537.63     7016.29    209.02 o 
  -3   2  11       14.77      -18.13     19.23 o 
  -2   2  11       35.16       39.41     39.93 o 
  -1   2  11     2056.20     2394.65    150.59 o 
   0   2  11      974.67      895.66     54.77 o 
   1   2  11      124.93       78.31     24.94 o 
   2   2  11     5079.47     4779.27    150.34 o 
   3   2  11      473.24      438.49     40.62 o 
  -4   3  11      516.97      538.24     84.88 o 
  -3   3  11       82.96       91.44     33.20 o 
  -2   3  11      577.36      577.05     79.72 o 
  -1   3  11       35.11       75.82     36.55 o 
   0   3  11     3625.83     3652.87     94.69 o 
   1   3  11     2698.82     2556.44    124.49 o 
   2   3  11      393.58      291.06     39.96 o 
   3   3  11      246.22      203.27     41.83 o 
  -3   4  11      166.93      222.15     56.41 o 
  -2   4  11     5827.91     5879.21    255.43 o 
  -1   4  11     1158.32     1160.18    105.46 o 
   0   4  11     2982.47     3007.29     85.11 o 
   1   4  11        6.26      -31.13     29.56 o 
   2   4  11      250.27      234.05     40.79 o 
   3   4  11     1046.38     1046.66     75.22 o 
  -3   5  11     2806.52     2868.08    179.06 o 
  -2   5  11      404.44      551.54     77.05 o 
  -1   5  11     1016.79     1162.67    105.15 o 
   0   5  11       65.63       72.55     17.27 o 
   1   5  11     2909.65     2789.24    144.94 o 
   2   5  11       10.69       10.09     31.31 o 
   3   5  11        1.18       -9.40     36.89 o 
  -3   6  11       14.57       79.69     39.71 o 
  -2   6  11        6.95       22.68     32.88 o 
  -1   6  11     6729.47     7166.45    276.83 o 
   0   6  11      407.27      396.68     39.45 o 
   1   6  11       84.07       84.56     23.86 o 
   2   6  11     1249.18     1031.58     94.26 o 
   3   6  11     2966.93     2777.63    166.04 o 
  -3   7  11      540.81      614.92     85.16 o 
  -2   7  11     3328.50     3905.49    204.74 o 
  -1   7  11      620.16      569.01     78.72 o 
   0   7  11     2187.67     2118.43     88.93 o 
   1   7  11      875.24      903.67     59.38 o 
   2   7  11     1891.22     1870.19    126.09 o 
   3   7  11      274.71      274.64     55.41 o 
  -3   8  11      404.64      329.38     67.27 o 
  -2   8  11      437.70      500.34     74.72 o 
  -1   8  11       13.01      -25.41     30.76 o 
   0   8  11     5143.67     5100.21    221.30 o 
   1   8  11      772.06      668.79     58.07 o 
   2   8  11     1031.23      943.17     89.95 o 
  -3   9  11     3095.36     2851.77    180.99 o 
  -2   9  11     1037.69     1078.04    107.40 o 
  -1   9  11       74.49       93.69     48.04 o 
   0   9  11     1421.99     1587.52    120.40 o 
   1   9  11     2238.43     2158.31     91.99 o 
   2   9  11      888.56      769.07     82.89 o 
  -3  10  11       91.47      102.27     40.19 o 
  -2  10  11      719.77      664.51     87.46 o 
  -1  10  11     3317.98     3245.78    182.05 o 
   0  10  11      519.65      499.77     68.05 o 
   1  10  11       65.79       85.93     24.24 o 
   2  10  11     1861.60     1824.46    126.69 o 
  -3  11  11     3470.78     3754.77    211.27 o 
  -2  11  11      738.28      687.25     88.07 o 
  -1  11  11      273.62      223.34     50.66 o 
   0  11  11       69.75       67.30     30.99 o 
   1  11  11     5882.69     5594.45    156.38 o 
   2  11  11      554.15      549.46     72.12 o 
  -2  12  11      968.91     1029.48    107.01 o 
  -1  12  11        3.59       -6.49     28.96 o 
   0  12  11       41.36        6.24     22.57 o 
   1  12  11      456.41      407.01     42.99 o 
   2  12  11      618.26      555.05     72.10 o 
  -2  13  11     2979.28     2891.56    182.44 o 
  -1  13  11     1047.21      815.76     93.83 o 
   0  13  11      767.52      631.21     77.81 o 
   1  13  11      374.81      355.54     47.00 o 
  -2  14  11       63.20       77.83     50.62 o 
  -1  14  11      543.99      475.22     74.24 o 
   0  14  11        7.18      -13.76     29.11 o 
   1  14  11      177.04      157.26     39.11 o 
  -2  15  11     1662.43     1523.88    132.95 o 
  -1  15  11      787.02      510.20     78.66 o 
   0  15  11     1084.74     1060.10    101.13 o 
  -2   0  12      191.74      239.59     61.02 o 
  -2   1  12     3145.08     3317.12    194.18 o 
  -2   2  12        7.88       62.31     37.64 o 
  -1   2  12     2440.89     2188.04    152.02 o 
  -2   3  12        3.26      -50.04     33.36 o 
  -1   3  12     1571.41     1469.47    127.44 o 
  -2   4  12       52.43       70.09     40.31 o 
  -1   4  12     3706.64     4075.18    211.34 o 
  -2   5  12     2519.92     2556.15    170.49 o 
  -1   5  12      173.71      143.51     55.84 o 
   0   5  12      786.37      763.53     90.26 o 
  -2   6  12        3.16      -49.64     36.38 o 
  -1   6  12       34.84      -11.16     33.05 o 
   0   6  12     3727.66     3392.50    184.49 o 
  -1   7  12      321.07      247.47     59.23 o 
   0   7  12      325.31      275.71     59.64 o 
  -1   8  12     1076.56      899.75     99.43 o 
   0   8  12       69.38        3.12     30.28 o 
                                                 
